# Supplementary material for: The release of toxic oligomers from α-synuclein fibrils induces dysfunction in neuronal cells
Source: Nat Commun. 2021 Mar 22;12:1814. doi: 10.1038/s41467-021-21937-3 (PMC7985515; doi:10.1038/s41467-021-21937-3)
Supplement: Supplementary file 4 — Source Data [file 41467_2021_21937_MOESM4_ESM.xls]

## Sheet: Fig. 1
Fig. 1A						Fig. 1B
NMR						far-UV CD																Fig. 1C
						OB*	Molar ellipticity (deg cm2 dmol-1)				SF	Molar ellipticity (deg cm2 dmol-1)				LF	Molar ellipticity (deg cm2 dmol-1)					Calcein		Calcein release (%)
please visit the repository on the following						Wavelength (nm)	L:P=100	L:P=200	L:P=800		Wavelength (nm)	L:P=100	L:P=200	L:P=800		Wavelength (nm)	L:P=100	L:P=200	L:P=800				Time (min)	OB*	SF	LF
						250	0	0	0		250	0	0	0		250	0	0	0				0	31.2734	-7.24765	2.37498
Placeholder DOI link: https://doi.org/10.17863/CAM.59871						249.5	-2.9267	-14.1592	-61.8794		249.5	-1.42576	-23.6074	-32.676		249.5	-30.345	-2.14514	16.9218				0.0166667	35.6233	-6.4884	4.70135
						249	52.7074	59.3453	-6.80488		249	51.2766	-41.9853	2.68522		249	-58.537	-52.0835	-12.205				0.0333333	38.4616	-6.17384	3.06088
						248.5	32.6651	6.05296	-88.0426		248.5	63.6645	-78.512	-4.44717		248.5	-50.0771	-71.8098	-15.4585				0.05	39.4392	-5.65362	5.67353
						248	20.6055	-18.8392	-145.731		248	149.845	-48.047	44.6467		248	9.42647	-70.3501	42.6888				0.0666667	40.7245	-2.93855	6.03808
						247.5	19.2983	-76.2534	-149.058		247.5	168.369	-61.3639	21.5613		247.5	26.3107	-72.2299	49.8263				0.0833333	43.1644	-3.31327	6.91618
						247	-34.2904	-104.509	-197.117		247	163.339	-12.847	-20.9352		247	44.8585	-69.006	34.7105				0.1	43.6329	-1.40894	7.22345
						246.5	20.176	-103.022	-134.592		246.5	189.623	-30.7116	22.7904		246.5	74.3128	-93.1101	26.0345				0.116667	45.246	-0.191864	7.81042
						246	78.1324	-86.9248	-67.3742		246	128.852	-47.0001	-36.993		246	63.9081	-126.937	-22.9249				0.133333	46.2371	-0.542713	6.76154
						245.5	16.9825	-102.362	-125.412		245.5	44.4721	-27.9322	-112.322		245.5	10.4286	-122.222	-57.7561				0.15	48.9063	-0.942418	8.47722
						245	10.5298	-150.622	-103.792		245	9.85904	-74.3673	-141.011		245	4.77115	-136.961	-71.3871				0.166667	49.4895	0.736973	8.10055
						244.5	-71.65	-197.186	-122.679		244.5	-81.6	-105.207	-197.598		244.5	-50.5327	-103.429	-100.746				0.183333	50.3454	0.264887	9.52821
						244	-83.3908	-259.925	-213.857		244	-117.334	-161.676	-225.384		244	-122.002	-188.209	-146.054				0.2	51.2533	1.85159	8.97524
						243.5	-44.0126	-238.065	-207.937		243.5	-124.109	-216.262	-260.199		243.5	-137.522	-197.819	-135.054				0.216667	50.5718	2.29925	9.12921
						243	-26.2239	-242.357	-262.808		243	-113.037	-268.237	-307.712		243	-129.812	-263.138	-143.534				0.233333	51.5141	1.37777	10.3884
						242.5	-82.0692	-272.485	-333.364		242.5	-126.15	-296.314	-345.833		242.5	-204.02	-351.938	-187.266				0.25	54.9928	2.30621	10.5578
						242	-153.484	-316.323	-513.362		242	-158.007	-389.129	-461.417		242	-215.557	-399.06	-295.759				0.266667	54.5159	2.8888	11.5722
						241.5	-150.89	-326.709	-566.271		241.5	-89.7735	-402.758	-507.088		241.5	-247.104	-536.515	-383.869				0.283333	55.2461	1.9304	10.9501
						241	-108.488	-392.589	-676.802		241	-107.945	-464.212	-637.597		241	-229.583	-612.517	-425.292				0.3	54.5945	3.77964	12.5594
						240.5	-159.695	-395.322	-717.668		240.5	-154.927	-494.146	-674.075		240.5	-330.41	-624.079	-513.738				0.316667	57.1843	4.62634	11.5806
						240	-253.091	-457.498	-855.245		240	-283.418	-576.666	-863.387		240	-449.099	-686.596	-640.478				0.333333	57.5118	5.91651	12.1277
						239.5	-401.634	-576.686	-968.668		239.5	-429.328	-693.09	-940.745		239.5	-485.614	-646.449	-610.769				0.35	61.1156	6.7831	13.9873
						239	-464.509	-665.871	-995.12		239	-524.51	-825.991	-1048.63		239	-479.546	-594.109	-499.312				0.366667	59.7568	5.86777	13.0272
						238.5	-449.603	-747.284	-933.755		238.5	-518.559	-901.726	-1076.57		238.5	-408.916	-584.357	-485.771				0.383333	60.4209	6.77773	13.2701
						238	-546.012	-851.855	-1057.33		238	-714.515	-1077.63	-1235.24		238	-542.564	-577.287	-549.549				0.4	62.653	6.53037	14.3961
						237.5	-667.327	-926.705	-1059.4		237.5	-795.008	-1210.74	-1320.11		237.5	-656.814	-663.42	-603.856				0.416667	64.3375	7.62487	15.2419
						237	-773.31	-1038.65	-1144.7		237	-891.93	-1373.28	-1499.7		237	-639.465	-722.821	-566.586				0.433333	66.3931	6.99911	14.8021
						236.5	-888.777	-1198.98	-1291.37		236.5	-967.408	-1522.11	-1758.84		236.5	-672.128	-793.14	-663.509				0.45	66.4334	7.50244	15.0324
						236	-973.987	-1347.45	-1430.58		236	-1037.83	-1700.61	-1999.15		236	-759.732	-927.391	-895.248				0.466667	65.1833	9.6246	15.1815
						235.5	-1055.6	-1381.96	-1649.01		235.5	-1225.24	-1888.32	-2292.22		235.5	-862.079	-1007.24	-1094.62				0.483333	69.6332	9.42402	16.9506
						235	-1208.24	-1518.3	-1901.72		235	-1376.66	-2168.84	-2647.02		235	-949.7	-1156.28	-1254.03				0.5	68.447	9.44407	15.7918
						234.5	-1312.66	-1675.86	-2055.21		234.5	-1453.21	-2411.98	-2956.93		234.5	-964.78	-1289.83	-1319.66				0.516667	67.2794	10.4998	16.8503
						234	-1409.5	-1823.18	-2265.77		234	-1558.53	-2661.07	-3233.87		234	-949.131	-1382.59	-1366.37				0.533333	68.5159	9.83626	16.2065
						233.5	-1608.76	-2019.29	-2520.78		233.5	-1748.68	-2968.13	-3474.38		233.5	-1080.37	-1542.24	-1576.54				0.55	68.484	10.4389	17.9099
						233	-1688.29	-2153	-2676.49		233	-1906.16	-3220	-3693.62		233	-1168.04	-1652.42	-1711.32				0.566667	69.1802	9.38376	17.77
						232.5	-1833.54	-2303.52	-2943.78		232.5	-2004.03	-3372.11	-3888.07		232.5	-1249.09	-1669.87	-1712.99				0.583333	70.3375	11.0565	17.1457
						232	-1966.9	-2599.41	-3104.29		232	-2117.54	-3625.86	-4090.12		232	-1414.93	-1790.99	-1816.84				0.6	69.9028	9.8689	16.1565
						231.5	-2127.37	-2854.11	-3288.96		231.5	-2301.54	-3814.7	-4398.25		231.5	-1534.73	-1950.22	-2068.86				0.616667	71.2637	10.7813	16.9579
						231	-2315.38	-2999.03	-3547.1		231	-2604.27	-4108.49	-4717.78		231	-1728.68	-2060.89	-2264.84				0.633333	71.8032	10.6154	17.4975
						230.5	-2384.88	-3148.11	-3751.4		230.5	-2850.77	-4364.91	-5048.86		230.5	-1850.03	-2231.33	-2469.49				0.65	70.537	13.3395	18.0937
						230	-2454.29	-3296.51	-3978.71		230	-2931.27	-4512.3	-5376.85		230	-1952.39	-2291.91	-2686.06				0.666667	72.8401	12.0023	19.3706
						229.5	-2607.65	-3550.02	-4173.25		229.5	-3065.37	-4779.67	-5661.22		229.5	-1946.99	-2431.69	-2786.62				0.683333	72.1489	12.079	17.7949
						229	-2693.22	-3664.35	-4254.79		229	-3148.99	-4995.38	-6013.33		229	-2044.43	-2616.13	-2939.15				0.7	72.1197	11.5849	19.1869
						228.5	-2749.42	-3668.04	-4437.22		228.5	-3225.68	-5108.61	-6178.56		228.5	-2041.78	-2677.43	-2968.45				0.716667	74.8174	13.5364	18.9626
						228	-2813.14	-3757.74	-4573.68		228	-3294.81	-5258.51	-6346.59		228	-2067.69	-2716.86	-2998.03				0.733333	72.9273	13.7189	18.5444
						227.5	-2948.02	-3931.2	-4791.93		227.5	-3347.02	-5392.46	-6508.92		227.5	-2190.85	-2821.34	-3169.65				0.75	74.0201	11.3138	17.6431
						227	-3021.04	-4070.75	-4915.97		227	-3445.06	-5533.46	-6693.7		227	-2233.05	-2820.47	-3275.74				0.766667	75.2808	12.7548	19.9455
						226.5	-3232.27	-4167.4	-5114.29		226.5	-3573.26	-5582.36	-6902.19		226.5	-2352.46	-2894.41	-3451.43				0.783333	74.8973	11.0554	19.6376
						226	-3328.96	-4405.31	-5252.2		226	-3627.03	-5756.96	-6944.39		226	-2472.12	-3085.38	-3481.95				0.8	76.7131	12.9443	20.5379
						225.5	-3487.46	-4555.49	-5459.88		225.5	-3824.39	-5898.21	-7086.82		225.5	-2582.22	-3269.21	-3728.2				0.816667	77.5212	12.4755	19.2114
						225	-3623.73	-4780.68	-5615.95		225	-3878.28	-5998.66	-7121.04		225	-2597.86	-3332.29	-3782.52				0.833333	76.6525	13.2134	19.5021
						224.5	-3729.51	-4865.35	-5852.08		224.5	-3930.72	-5995.86	-7169.64		224.5	-2697.01	-3452.25	-3843.34				0.85	76.4382	14.1293	19.9251
						224	-3831.68	-4877.18	-5918.75		224	-3926.67	-6042.01	-7299.2		224	-2673.36	-3477.22	-3817.38				0.866667	78.1117	14.0934	19.1687
						223.5	-3880.75	-5040.69	-6111.51		223.5	-3851.99	-6047.65	-7376.52		223.5	-2631.58	-3569.55	-3943.94				0.883333	77.3236	13.314	19.8763
						223	-3814.76	-4938.59	-6098.01		223	-3934.54	-5957.95	-7389.3		223	-2587.97	-3542.46	-3903.36				0.9	79.0313	13.6909	19.1718
						222.5	-3794.03	-4765.28	-6095.58		222.5	-3890.03	-5940.02	-7519.4		222.5	-2652.92	-3481	-4043.08				0.916667	79.0553	14.4352	19.3952
						222	-3802.69	-4742.2	-6152.74		222	-3848.69	-5970.33	-7544.13		222	-2672.67	-3446.75	-4035.86				0.933333	80.0449	16.5915	21.3013
						221.5	-3813.71	-4584.58	-6206.36		221.5	-3822.15	-5900.23	-7564.89		221.5	-2698.12	-3387.06	-4111.92				0.95	77.5677	14.1555	20.1091
						221	-3753.13	-4548.76	-6154.47		221	-3866.79	-5950.76	-7650.32		221	-2676.81	-3416.99	-4255.99				0.966667	78.1468	14.0207	22.1235
						220.5	-3749.49	-4498.89	-5971.98		220.5	-3880.37	-5905.53	-7548.97		220.5	-2818.73	-3547.52	-4421.28				0.983333	79.6254	14.4851	20.7233
						220	-3688.25	-4350.76	-5702.16		220	-3877.71	-5879.61	-7310.17		220	-2802.55	-3402.66	-4180.6				1	79.6148	14.7766	21.3765
						219.5	-3677.22	-4398.13	-5832.78		219.5	-3875.45	-6004.29	-7243.59		219.5	-2848.08	-3426.34	-4122.19				1.01667	78.9074	15.9635	22.4017
						219	-3588.05	-4445.43	-5776.26		219	-3883.22	-6099.15	-7241.13		219	-2858.24	-3549.46	-4068.83				1.03333	79.7948	16.0474	21.6074
						218.5	-3533.21	-4461.05	-5704.12		218.5	-3771.27	-6048.69	-7258.58		218.5	-2922.62	-3746.63	-4227.12				1.05	82.4326	15.1503	21.381
						218	-3510.43	-4525.25	-5502.76		218	-3745.38	-6082.59	-7254.02		218	-2853.57	-3844.38	-4334.19				1.06667	80.0615	16.9137	21.5861
						217.5	-3486.2	-4488.9	-5563.81		217.5	-3694.17	-6043.92	-7179.21		217.5	-2843.22	-3673.54	-4256.56				1.08333	81.9428	16.4628	23.3545
						217	-3382.23	-4486.35	-5670.76		217	-3622.65	-6099.56	-7179.79		217	-2711.32	-3681.75	-4150.43				1.1	81.5575	17.2615	21.5722
						216.5	-3454.96	-4540.42	-5844.31		216.5	-3668.81	-6153.23	-7186.22		216.5	-2653.22	-3683.58	-4219.18				1.11667	80.1601	17.2812	23.2249
						216	-3519.05	-4470.62	-5810.86		216	-3692.27	-6161.52	-7427		216	-2749.79	-3650.31	-4432.93				1.13333	81.7313	15.8618	21.8967
						215.5	-3536.85	-4363.66	-5741.15		215.5	-3867.92	-6273.07	-7786.55		215.5	-2851.42	-3653.35	-4518.26				1.15	82.9635	17.5252	22.0858
						215	-3498.52	-4309.75	-5578.65		215	-4057.26	-6491.15	-7850.64		215	-2950.43	-3578.37	-4254.66				1.16667	82.1651	15.7217	23.1924
						214.5	-3375.2	-4179.5	-5777.71		214.5	-4293.94	-6693.5	-8127.67		214.5	-3061.92	-3686.48	-4313.7				1.18333	82.0487	17.248	24.1764
						214	-3394.23	-4225.77	-5772.42		214	-4581.36	-6964.26	-8507.52		214	-2994.69	-3809.58	-4340.44				1.2	82.409	15.4656	24.0099
						213.5	-3297.99	-4183.69	-6051.96		213.5	-4791.17	-7327.07	-9391.42		213.5	-2991.02	-3874.83	-4580.83				1.21667	84.023	17.3312	23.6829
						213	-3128.46	-4204.26	-5990.38		213	-5056.99	-7713.08	-9969.87		213	-3137.24	-4015.87	-4727.95				1.23333	83.5304	18.2846	22.5626
						212.5	-3210.31	-4488.28	-6302.48		212.5	-5249.1	-8029.27	-10369		212.5	-3191.31	-4254.96	-4931.08				1.25	81.2721	17.0006	22.61
						212	-3192.51	-4551.01	-6305.05		212	-5240.8	-8304.52	-10534.6		212	-3156.1	-4273.92	-5067.8				1.26667	82.2078	17.2865	23.9879
						211.5	-3242.42	-4593.54	-6405.94		211.5	-5670.73	-8807.34	-11137		211.5	-3287.19	-4439.57	-5498.15				1.28333	81.552	17.6819	24.5546
						211	-3239.93	-4368.61	-6344.33		211	-6095.96	-9466.03	-11976.1		211	-3373.28	-4509.83	-5900.38				1.3	83.5524	16.4046	23.0682
						210.5	-3250.79	-4328.43	-6257.58		210.5	-6468.63	-9964.37	-12585.6		210.5	-3819.42	-4804.19	-6449.44				1.31667	82.1509	18.8259	25.1915
						210	-3145.34	-4200.33	-5922.5		210	-6889.91	-10450.5	-12612.6		210	-3793.21	-4835.54	-6408.53				1.33333	84.246	17.4428	22.9691
						209.5	-3249.89	-4212.35	-5674.03		209.5	-7227.5	-10816.1	-13408.3		209.5	-3691.9	-4879.2	-6939.75				1.35	86.1728	18.9985	25.0372
						209	-3069.78	-3929.7	-5424.55		209	-7670.26	-11264.3	-13877.8		209	-3511.14	-4974.82	-6907.36				1.36667	85.5451	17.4097	24.9027
						208.5	-2993.68	-3768.99	-5522.97		208.5	-8112.83	-11834.8	-14363.7		208.5	-3250.8	-4889.2	-6200.13				1.38333	83.7162	20.0932	23.6065
						208	-2659.34	-3431.37	-6143.25		208	-7948.72	-12077.2	-15678.7		208	-3337.94	-4702.34	-5950.34				1.4	83.3483	18.2319	24.4193
						207.5	-2615.81	-3560.67	-6985.71		207.5	-7844.85	-12043.1	-16129.3		207.5	-3071.76	-4181.71	-3816.13				1.41667	85.2259	18.4182	25.552
						207	-2231.78	-3028.56	-5886.95		207	-7946.59	-12521.6	-16051.2		207	-2827.14	-4070.64					1.43333	84.2871	19.4849	26.9599
						206.5	-1819.75	-2499.12	-1642.42		206.5	-7873.18	-12090.2	-16022.8		206.5	-2650.85	-3948.01					1.45	85.3987	18.4958	25.5096
						206	-1480.23	-1891.81			206	-7753.47	-12145.9	-17109.4		206	-2453.85	-4004.47					1.46667	85.352	19.6312	26.009
						205.5	-851.019	-933.801			205.5	-7551.62	-11555.3	-11373.5		205.5	-2376.6	-3675.44					1.48333	86.0854	19.5884	26.2374
						205	-104.453	-222.558			205	-7307.14	-10741.4	-10990.2		205	-2121.85	-3834.33					1.5	84.8638	19.8682	26.3332
						204.5	511.09	444.257			204.5	-7105.43	-9144.6			204.5	-1472.4	-3699.39					1.51667	86.9202	19.4858	27.6983
						204	1289.64	1276.93			204	-6741.59	-6982.39			204	-775.606	-3701.12					1.53333	88.4097	19.9005	28.8933
						203.5	1909.27	2617.85			203.5	-6342.12	-5963.06			203.5	-464.535	-3064.45					1.55	87.9753	21.2953	28.6916
						203	2475.47	4539.33			203	-6183.48	-4526.21			203	-3.48341	-1751.18					1.56667	85.5314	19.2398	25.5991
						202.5	3778.54				202.5	-6018.22				202.5	764.71						1.58333	88.2809	21.6694	27.4554
						202	4188.18				202	-5362.21				202	623.373						1.6	87.1938	21.5963	25.1762
						201.5	4403.9				201.5	-4566.24				201.5	1550.77						1.61667	87.4851	22.0217	27.4891
						201	6126.68				201	-3883.21				201	1450.45						1.63333	87.8407	23.0128	28.7672
						200.5	9228.82				200.5	-3977.59				200.5							1.65	88.6261	20.1807	26.992
						200					200	-1726.25				200							1.66667	90.9871	21.7463	27.1615
																							1.68333	88.4117	21.5782	27.6205
																							1.7	86.7407	22.3977	27.9405
																							1.71667	85.9438	22.2807	28.5057
																							1.73333	87.2426	22.5275	28.5107
																							1.75	88.0825	24.9947	28.1967
																							1.76667	87.9544	23.0596	28.7094
																							1.78333	89.6233	24.099	28.7232
																							1.8	88.6447	23.831	29.529
																							1.81667	87.796	23.6707	29.246
																							1.83333	88.937	24.8023	28.4687
																							1.85	88.9446	21.6331	29.9529
																							1.86667	85.758	24.6136	27.9427
																							1.88333	89.5691	24.8714	30.9042
																							1.9	86.3904	23.5322	28.1537
																							1.91667	89.183	24.8848	29.5092
																							1.93333	88.5983	22.902	31.2333
																							1.95	89.0007	25.292	29.4583
																							1.96667	88.874	23.3303	30.5991
																							1.98333	88.5296	23.9117	28.849
																							2	90.6162	24.2651	29.0888
																							2.01667	88.3307	24.3069	29.6674
																							2.03333	88.7295	22.9368	31.336
																							2.05	88.6811	24.0124	29.704
																							2.06667	88.8447	24.2823	29.5242
																							2.08333	87.8866	25.5122	30.0801
																							2.1	89.3197	25.8477	30.9626
																							2.11667	89.9514	24.4833	30.4344
																							2.13333	88.2206	24.3444	29.9071
																							2.15	90.3395	25.0119	30.7013
																							2.16667	86.5442	25.8952	31.0913
																							2.18333	91.4628	23.6346	32.0787
																							2.2	88.6484	26.8535	31.1322
																							2.21667	90.6223	25.0621	30.9767
																							2.23333	91.2291	25.6382	31.5229
																							2.25	89.2682	25.5392	31.2782
																							2.26667	89.4543	27.4596	31.7182
																							2.28333	90.5451	25.0741	32.3927
																							2.3	91.5478	27.1253	31.8605
																							2.31667	90.2211	25.9553	30.638
																							2.33333	90.7154	28.2256	32.7569
																							2.35	92.1623	26.6377	31.2433
																							2.36667	91.0823	26.6624	32.7978
																							2.38333	88.3862	28.0362	31.2629
																							2.4	89.0018	26.6254	32.4001
																							2.41667	88.4218	26.4251	30.891
																							2.43333	91.6304	28.3169	34.2098
																							2.45	91.0941	27.1057	31.7735
																							2.46667	91.5583	26.6615	31.2644
																							2.48333	91.0913	26.2856	32.2705
																							2.5	90.4871	26.7664	32.0037
																							2.51667	90.1834	26.5734	32.1001
																							2.53333	91.0256	27.629	33.1421
																							2.55	89.2558	27.0816	33.4486
																							2.56667	89.4856	28.1228	32.5647
																							2.58333	88.9526	27.3851	32.1008
																							2.6	90.6085	28.5558	34.4129
																							2.61667	90.3	26.0362	33.0622
																							2.63333	89.0974	29.4364	31.8915
																							2.65	90.7447	27.4898	32.5991
																							2.66667	91.2761	27.5633	33.7009
																							2.68333	91.8293	28.8317	33.2704
																							2.7	93.1099	25.8372	33.7754
																							2.71667	90.9915	26.6553	34.3694
																							2.73333	88.6314	28.1113	33.6861
																							2.75	89.5335	28.7085	33.938
																							2.76667	90.6563	29.3272	33.6792
																							2.78333	91.4497	28.2893	32.7056
																							2.8	90.6898	30.5678	35.7441
																							2.81667	92.417	29.1171	33.2486
																							2.83333	89.598	29.0425	35.1728
																							2.85	89.7987	29.6716	33.7027
																							2.86667	89.749	29.5158	36.5239
																							2.88333	93.0562	30.8065	34.7466
																							2.9	90.9668	28.533	32.7914
																							2.91667	93.0929	29.0609	35.7935
																							2.93333	89.7872	28.0297	34.1058
																							2.95	91.4842	28.6841	33.8976
																							2.96667	93.4482	28.4829	34.5201
																							2.98333	91.9396	29.8619	34.8423
																							3	93.0409	31.5478	34.8402
																							3.01667	91.8069	28.7464	31.9409
																							3.03333	91.8437	30.3248	34.0106
																							3.05	91.8373	30.0327	33.596
																							3.06667	91.8139	29.8585	33.2717
																							3.08333	90.6608	28.6138	34.4749
																							3.1	91.0626	30.024	35.9654
																							3.11667	88.2075	29.7062	33.5731
																							3.13333	92.589	29.9056	34.7088
																							3.15	90.4999	31.1831	34.3342
																							3.16667	92.7582	28.0938	35.1335
																							3.18333	91.3929	31.4159	36.657
																							3.2	91.3988	31.1156	37.6134
																							3.21667	91.357	30.5775	35.379
																							3.23333	89.7094	29.4699	35.733
																							3.25	91.3332	30.292	36.8741
																							3.26667	92.6382	31.7102	34.8936
																							3.28333	90.724	29.3595	36.7236
																							3.3	91.6333	30.3167	35.6129
																							3.31667	90.7502	30.9973	36.7882
																							3.33333	90.5759	28.4585	35.2644
																							3.35	91.8766	30.0686	36.7987
																							3.36667	93.4018	31.1897	35.2112
																							3.38333	91.8207	29.6157	35.9845
																							3.4	94.3469	29.6731	34.9008
																							3.41667	94.0885	28.4414	34.774
																							3.43333	93.8071	30.7952	36.2173
																							3.45	91.6438	29.9582	35.81
																							3.46667	92.323	33.5754	35.3643
																							3.48333	91.145	32.2541	34.7647
																							3.5	93.5362	29.8282	36.7024
																							3.51667	93.6566	30.1461	36.0633
																							3.53333	91.8842	30.7594	37.6064
																							3.55	93.8719	29.1517	36.829
																							3.56667	90.4658	32.822	37.4812
																							3.58333	92.7598	30.9778	35.5093
																							3.6	92.7081	30.7438	38.3877
																							3.61667	91.7053	30.263	35.4478
																							3.63333	92.4977	30.2531	35.2478
																							3.65	93.3882	32.4395	37.8618
																							3.66667	91.0344	31.532	34.7468
																							3.68333	90.8709	31.8209	36.3222
																							3.7	91.8333	31.8213	35.8698
																							3.71667	94.1334	31.9909	36.3772
																							3.73333	92.7205	32.5051	35.8849
																							3.75	94.5592	32.9207	38.0214
																							3.76667	93.4734	31.7548	36.2086
																							3.78333	91.7162	30.245	36.1119
																							3.8	91.8242	31.6769	36.4295
																							3.81667	91.7192	29.9805	37.5011
																							3.83333	91.3543	32.4753	36.3006
																							3.85	94.0837	31.6517	39.132
																							3.86667	90.8804	32.0788	37.4501
																							3.88333	91.3292	30.6012	38.6192
																							3.9	92.0873	32.9926	34.6664
																							3.91667	91.3513	31.4072	37.3814
																							3.93333	92.8674	32.5786	35.6546
																							3.95	93.1239	31.79	38.3502
																							3.96667	92.6733	31.49	37.6921
																							3.98333	91.9278	30.0348	38.3197
																							4	92.4836	31.5153	37.7943
																							4.01667	93.0448	30.6715	36.9725
																							4.03333	91.5738	30.917	37.3276
																							4.05	93.0499	31.248	36.0976
																							4.06667	92.3983	32.3324	37.0122
																							4.08333	92.2784	32.3186	36.3695
																							4.1	94.7982	30.6051	36.8379
																							4.11667	93.4738	29.4045	36.6694
																							4.13333	91.6868	31.661	36.2455
																							4.15	92.5651	32.7283	34.1816
																							4.16667	91.7459	30.809	35.9548
																							4.18333	91.3239	33.2216	39.4252
																							4.2	92.0894	32.5118	37.8516
																							4.21667	92.3783	32.8306	38.5404
																							4.23333	92.7472	32.4369	38.667
																							4.25	91.5514	32.5122	35.709
																							4.26667	91.9692	31.7873	37.3478
																							4.28333	92.8395	32.1947	40.0386
																							4.3	90.976	32.0605	37.1455
																							4.31667	92.3779	31.5596	38.4215
																							4.33333	92.9428	33.2625	38.4797
																							4.35	92.5755	32.7121	39.0537
																							4.36667	92.0404	31.7545	39.2734
																							4.38333	92.5026	31.9555	38.8119
																							4.4	91.9368	31.5542	39.6859
																							4.41667	91.1402	32.9497	38.0302
																							4.43333	91.8823	32.319	39.2366
																							4.45	93.5488	31.0899	38.6067
																							4.46667	91.9603	32.5022	38.1837
																							4.48333	90.1675	33.7639	38.0477
																							4.5	93.2965	31.8632	37.8023
																							4.51667	91.9977	31.5859	38.6184
																							4.53333	93.5408	31.6841	40.0058
																							4.55	92.4728	32.3794	38.5385
																							4.56667	92.4928	32.9917	37.916
																							4.58333	92.6793	32.4441	37.7823
																							4.6	89.7668	32.4467	39.5479
																							4.61667	94.5539	31.3584	36.4896
																							4.63333	90.9028	33.1263	38.2316
																							4.65	91.4898	31.6613	37.1364
																							4.66667	91.5223	33.2369	36.846
																							4.68333	88.3393	32.3442	36.4222
																							4.7	91.6864	31.7872	39.6899
																							4.71667	91.9971	32.8657	38.1661
																							4.73333	90.3499	32.1376	38.1622
																							4.75	91.4617	33.6552	37.7839
																							4.76667	91.2634	31.1868	38.8082
																							4.78333	89.3137	31.9862	38.4568
																							4.8	92.091	32.933	38.0606
																							4.81667	91.8672	32.7181	39.2972
																							4.83333	91.9927	33.3246	38.429
																							4.85	90.2979	31.36	38.5717
																							4.86667	92.6642	32.2057	38.3608
																							4.88333	90.6807	33.7617	37.9555
																							4.9	89.6021	31.9972	39.1997
																							4.91667	92.7787	32.9789	38.1533
																							4.93333	89.0879	31.8323	35.9757
																							4.95	91.6619	32.067	37.9054
																							4.96667	88.7069	32.4935	39.5654
																							4.98333	88.306	31.0296	37.5276
																							5	92.726	29.783	37.8389
																							5.01667	91.2318	33.0129	39.3934
																							5.03333	90.3075	32.128	37.9499
																							5.05	90.565	32.3595	36.7726
																							5.06667	88.4824	31.4832	37.7219
																							5.08333	91.2535	33.1459	37.0439
																							5.1	90.7058	33.4547	38.98
																							5.11667	90.2501	32.693	39.3823
																							5.13333	90.2771	32.9098	38.6454
																							5.15	91.3208	32.1692	36.4947
																							5.16667	93.0087	31.7586	37.1351
																							5.18333	89.5482	31.6354	38.4979
																							5.2	93.6142	32.1056	37.1135
																							5.21667	88.4756	30.7706	38.565
																							5.23333	90.0233	33.0606	37.1236
																							5.25	89.9095	31.7306	39.2188
																							5.26667	90.7606	32.8486	38.319
																							5.28333	91.1124	32.8058	38.7135
																							5.3	90.6741	32.1741	36.7281
																							5.31667	93.0445	30.8818	37.8638
																							5.33333	90.1914	31.3758	36.7762
																							5.35	89.876	33.0497	38.1154
																							5.36667	89.9509	31.1586	38.7648
																							5.38333	90.7277	31.4147	39.242
																							5.4	91.1496	32.7066	38.7076
																							5.41667	89.8772	33.2612	38.0301
																							5.43333	90.3388	32.1464	40.4371
																							5.45	91.7399	34.2311	37.541
																							5.46667	89.7332	31.9975	37.899
																							5.48333	91.0123	32.3291	38.8878
																							5.5	91.0156	32.6033	37.6002
																							5.51667	91.0494	32.029	38.0895
																							5.53333	90.4063	30.4244	37.8249
																							5.55	89.5804	33.124	38.1285
																							5.56667	88.593	32.5791	38.2433
																							5.58333	91.6266	33.9703	36.7587
																							5.6	91.1636	31.6794	38.6417
																							5.61667	92.1223	30.9082	38.4576
																							5.63333	92.782	30.9604	39.1909
																							5.65	90.3973	32.977	37.811
																							5.66667	88.4289	31.924	39.5014
																							5.68333	90.0957	33.4061	38.405
																							5.7	92.0618	32.1683	38.9665
																							5.71667	90.0772	31.587	37.9966
																							5.73333	92.128	33.3851	37.1515
																							5.75	89.7061	31.9755	39.9402
																							5.76667	90.9716	32.0882	39.6993
																							5.78333	91.7206	32.6209	38.8965
																							5.8	90.3641	33.0466	36.6328
																							5.81667	89.7679	30.7089	38.2764
																							5.83333	89.8777	32.122	40.4293
																							5.85	91.0532	31.5128	38.6846
																							5.86667	90.6168	32.8071	38.8769
																							5.88333	88.723	33.1023	37.8116
																							5.9	91.1692	32.4326	38.1542
																							5.91667	91.3212	31.753	38.0203
																							5.93333	88.8817	32.732	37.5997
																							5.95	90.3796	33.0861	36.854
																							5.96667	91.6721	33.0008	38.226
																							5.98333	91.5237	33.255	38.1447
																							6	89.0322	29.7434	39.6161
																							6.01667	90.0631	34.0584	39.3999
																							6.03333	92.0672	31.5969	40.3138
																							6.05	90.1441	31.9995	37.9783
																							6.06667	88.8052	31.7868	40.3407
																							6.08333	92.1139	34.436	39.5946
																							6.1	88.4495	31.9813	39.3681
																							6.11667	90.6667	33.1349	36.7001
																							6.13333	91.4209	33.0273	38.1572
																							6.15	89.5581	31.8333	37.3409
																							6.16667	89.5276	31.9891	38.4361
																							6.18333	88.3315	30.3107	37.5084
																							6.2	89.7822	32.8663	38.3521
																							6.21667	91.2371	33.1184	39.4504
																							6.23333	90.0625	31.9276	37.9557
																							6.25	88.7538	32.122	38.3312
																							6.26667	89.3061	30.8129	38.8188
																							6.28333	89.6081	35.1977	37.6503
																							6.3	89.7434	32.1913	37.696
																							6.31667	89.2784	33.0016	38.6564
																							6.33333	90.4648	32.076	38.774
																							6.35	87.759	32.1194	38.2817
																							6.36667	86.7651	30.7608	37.5335
																							6.38333	87.7946	32.1951	38.4576
																							6.4	89.4396	33.3893	39.2124
																							6.41667	91.1141	31.9899	39.663
																							6.43333	88.3554	32.7067	37.2061
																							6.45	88.7141	35.1156	39.9571
																							6.46667	90.1474	32.0215	37.7909
																							6.48333	89.978	32.5555	37.8864
																							6.5	88.3094	32.1875	39.5459
																							6.51667	90.029	33.7691	37.9561
																							6.53333	88.7235	32.419	38.5343
																							6.55	90.0031	32.21	38.3322
																							6.56667	89.323	30.1625	38.8115
																							6.58333	88.4583	31.8708	38.3182
																							6.6	86.8589	33.1333	37.1533
																							6.61667	90.3506	32.2526	37.6572
																							6.63333	88.5745	31.3592	38.5524
																							6.65	91.4651	31.1388	39.3169
																							6.66667	88.6186	31.3827	39.8783
																							6.68333	88.7962	31.7864	38.6106
																							6.7	85.8574	31.2017	39.5097
																							6.71667	90.4966	32.84	40.4652
																							6.73333	87.477	30.3389	38.4727
																							6.75	89.2479	32.0479	39.2045
																							6.76667	87.9241	32.0202	38.5729
																							6.78333	89.8513	32.8593	38.3714
																							6.8	89.1899	33.6172	36.9852
																							6.81667	86.9163	30.1829	37.2157
																							6.83333	87.0259	32.2893	37.4459
																							6.85	87.9509	30.211	39.0622
																							6.86667	87.2842	31.0777	37.4085
																							6.88333	86.5859	32.3049	36.7512
																							6.9	89.2296	31.5802	39.1831
																							6.91667	89.4701	33.3202	39.4835
																							6.93333	89.2446	32.7596	38.1093
																							6.95	88.3893	32.3488	38.7013
																							6.96667	89.0392	29.4605	39.0552
																							6.98333	87.3381	31.7958	37.8843
																							7	87.5672	32.0399	38.985
																							7.01667	89.2822	34.4223	37.5381
																							7.03333	85.9018	34.1821	37.2124
																							7.05	85.9938	31.8979	38.0473
																							7.06667	87.8963	31.6904	38.4512
																							7.08333	86.9209	29.7067	38.5917
																							7.1	87.5296	31.4369	38.4035
																							7.11667	87.3143	31.7423	39.08
																							7.13333	85.5058	32.5552	38.2194
																							7.15	88.4769	31.478	38.7761
																							7.16667	88.0949	32.414	37.243
																							7.18333	87.4212	30.7414	37.4744
																							7.2	87.8022	33.1377	38.5817
																							7.21667	88.8881	33.0077	38.8432
																							7.23333	87.153	30.4513	38.3783
																							7.25	89.7234	31.7265	37.5277
																							7.26667	87.3703	30.3961	38.0394
																							7.28333	86.9642	32.0113	37.391
																							7.3	85.9627	30.7304	36.927
																							7.31667	87.1806	30.9625	37.864
																							7.33333	89.566	30.7892	37.4631
																							7.35	86.6783	29.7504	37.5398
																							7.36667	88.4532	30.512	37.7763
																							7.38333	87.8038	30.2939	38.3491
																							7.4	87.6473	31.7186	37.5481
																							7.41667	86.9768	32.3703	38.88
																							7.43333	87.147	30.9712	38.2503
																							7.45	90.067	32.5559	38.4457
																							7.46667	86.6306	30.8621	37.2171
																							7.48333	88.7022	32.113	38.1333
																							7.5	86.8232	32.1517	36.4355
																							7.51667	87.6328	29.7379	37.5409
																							7.53333	87.0067	29.6309	36.7274
																							7.55	87.2341	30.6095	37.4869
																							7.56667	89.647	29.5646	36.9459
																							7.58333	86.1399	29.3637	36.8554
																							7.6	85.8583	30.4568	36.8523
																							7.61667	85.9601	30.7818	36.8584
																							7.63333	85.7312	30.1504	38.9855
																							7.65	87.5843	33.0522	37.3241
																							7.66667	85.7973	29.6504	37.2455
																							7.68333	86.24	30.5122	38.0432
																							7.7	87.453	30.4247	36.5976
																							7.71667	86.8432	31.5802	35.0022
																							7.73333	85.7498	30.2975	38.4251
																							7.75	86.3789	30.0909	36.3372
																							7.76667	87.959	30.3639	37.7584
																							7.78333	85.1766	30.9694	38.6926
																							7.8	86.8607	32.28	37.0816
																							7.81667	85.5418	30.4629	37.8257
																							7.83333	84.6863	30.4828	36.8514
																							7.85	86.501	31.0402	37.7091
																							7.86667	85.4456	31.4956	35.9669
																							7.88333	85.8773	29.2625	36.2941
																							7.9	85.4196	30.8805	37.297
																							7.91667	86.5086	29.2885	39.0797
																							7.93333	85.5721	30.6362	36.9016
																							7.95	85.0881	30.8557	34.3708
																							7.96667	86.004	31.0795	38.1253
																							7.98333	85.2234	30.4208	36.5281
																							8	89.5758	30.0648	36.7483
																							8.01667	87.5957	30.4322	37.3412
																							8.03333	85.9838	32.2928	36.5498
																							8.05	85.5072	30.6689	37.7352
																							8.06667	85.4548	32.2461	37.1327
																							8.08333	87.19	31.9459	35.431
																							8.1	86.9508	31.9512	37.9208
																							8.11667	87.0253	32.392	36.014
																							8.13333	84.4661	31.3536	35.949
																							8.15	86.3115	31.1419	36.0962
																							8.16667	85.2333	31.0536	37.3357
																							8.18333	84.8544	28.6313	37.2451
																							8.2	85.745	31.3291	35.4654
																							8.21667	85.7639	29.1605	36.1371
																							8.23333	84.8586	29.8727	37.4703
																							8.25	84.8706	29.8095	38.5768
																							8.26667	83.074	31.2003	36.4432
																							8.28333	86.3554	32.0995	38.5262
																							8.3	85.0659	31.3298	36.7736
																							8.31667	84.4893	29.5062	36.5933
																							8.33333	85.2914	31.8046	38.4659
																							8.35	85.3493	31.5029	36.709
																							8.36667	83.6752	31.3682	36.9975
																							8.38333	85.1474	28.5625	37.2084
																							8.4	86.2672	29.5286	36.9743
																							8.41667	84.117	30.6194	37.6712
																							8.43333	83.992	29.559	36.4865
																							8.45	84.2215	29.8288	35.7311
																							8.46667	84.7695	29.0807	37.1825
																							8.48333	84.8375	31.2306	37.7905
																							8.5	85.6241	29.7206	38.0751
																							8.51667	86.0349	32.6768	35.943
																							8.53333	84.2564	29.2408	37.4632
																							8.55	84.2068	28.6345	36.5553
																							8.56667	83.6235	29.5907	36.6367
																							8.58333	85.135	30.8577	36.9124
																							8.6	84.2123	31.8272	36.2773
																							8.61667	84.0078	31.2448	37.9372
																							8.63333	82.4121	28.7747	36.5818
																							8.65	85.2438	28.8778	37.4391
																							8.66667	84.9778	28.9069	36.1905
																							8.68333	84.4664	28.4696	38.2661
																							8.7	83.6789	30.7766	35.1161
																							8.71667	84.8242	28.8296	37.1531
																							8.73333	83.6582	29.4816	38.1992
																							8.75	82.5198	29.4568	37.9033
																							8.76667	82.6414	29.6953	35.3832
																							8.78333	85.2073	28.6273	37.5645
																							8.8	83.5834	30.8142	38.1558
																							8.81667	84.7335	29.5165	37.1851
																							8.83333	85.1213	28.1076	37.2442
																							8.85	82.7093	28.0134	37.3628
																							8.86667	82.8925	30.3117	37.0939
																							8.88333	83.2635	28.8794	34.9789
																							8.9	83.6843	31.0919	35.3951
																							8.91667	85.0862	29.7653	36.0063
																							8.93333	84.133	28.1625	36.664
																							8.95	83.4311	29.9319	36.198
																							8.96667	85.1216	28.4221	36.164
																							8.98333	84.4377	30.2691	35.5576
																							9	84.6816	31.1863	37.6382

## Sheet: Fig. 2
Fig. 2A						n
intracellular fluorescence		1			2			3			4		M1	M2	M3	M4	M	SD	SEM
M	75.124	102.578	95.358	85.574	90.875	104.032	91.875	105.654	307.358	105.452	251.789	287.356	91.02	93.4937	168.296	214.866	141.919	60.4226	30.2113
OA*	450.278	316.789	239.478	481.354	376.958	301.475	540.875	300.789	480.756	298.325	150.598	224.689	335.515	386.596	440.807	224.537	346.864	92.189	46.0945
OB*	1426.79	1125.48	1136.48	1536.24	1487.25	1145.36	1169.36	1782.41	1645.33	1515.46	1269.24	1278.63	1229.58	1389.62	1532.37	1354.45	1376.5	124.549	62.2745
SF	402.472	389.412	251.985	797.426	776.195	924.365	459.721	549.968	733.042	725.325	670.456	807.568	347.956	832.662	580.91	734.45	623.995	211.184	105.592
LF	287.547	525.875	562.162	231.369	316.246	247.142	169.752	253.426	209.452	254.102	587.146	225.741	458.528	264.919	210.877	355.663	322.497	108.595	54.2976					M	SEM
																					untreated intracellular			100	36.1919
Fig. 2A						n															untreated extracellular			100	38.1835
extracellular fluorescence		1			2			3			4		M1	M2	M3	M4	M	SD	SEM
M	92.745	91.031	32.754	28.412	20.471	47.726	16.245	21.658	20.245	30.745	39.541	101.245	72.1767	32.203	19.3827	57.177	45.2348	23.8512	11.9256
OA*	375.032	130.148	90.632	301.987	98.364	95.412	241.231	201.635	284.146	255.234	296.324	320.417	198.604	165.254	242.337	290.658	224.213	54.3918	27.1959
OB*	251.654	259.471	274.823	695.982	651.657	732.214	752.301	680.524	749.325	552.987	640.742	305.742	261.983	693.284	727.383	499.824	545.619	214.002	107.001
SF	6103.72	3311.37	3023.49	3014.26	4268.72	5012.75	6054.14	5694.25	4666.25	3487.26	3201.74	5112.7	4146.19	4098.58	5471.55	3933.9	4412.56	711.831	355.915
LF	6021.41	4321.46	6542.48	4521.36	4265.36	4178.41	6047.46	5134.36	5541.22	6084.24	6045.36	3124.43	5628.45	4321.71	5574.35	5084.68	5152.3	605.334	302.667
Fig. 2B						n
ROS		1			2			3			4		M1	M2	M3	M4	M	SD	SEM
OB* 0,03	92.487	119.852	144.031	185.154	144.254	112.578	111.745	154	102.174	114.352	114.732	102.301	118.79	147.329	122.64	110.462	124.805	15.8526	7.9263
OB* 0,1	278.632	332.748	221.214	225.145	321.874	251.632	280.635	233.651	298.024	326.215	284.356	354.745	277.531	266.217	270.77	321.772	284.073	25.5592	12.7796
OB* 0,3	445.745	395.265	355.742	287.425	402.452	337.632	359.147	406.325	227.125	357.425	394.952	397.251	398.917	342.503	330.866	383.209	363.874	32.3942	16.1971			M	SEM
OB* 1	104.852	164.004	155.321	114.365	109.478	184.784	192.365	175.265	152.149	145.745	160.325	143.021	141.392	136.209	173.26	149.697	150.139	16.384	8.19202		Untreated	100	23.875
OB* 3	114.852	167.325	152.198	137.658	110.325	106.258	103.024	159.654	119.325	129.547	137.358	161.475	144.792	118.08	127.334	142.793	133.25	12.7724	6.38618
SF 0.03	110.214	171.365	104.021	102.14	105.325	103.654	170.124	103.214	153.124	107.124	115.325	105.236	128.533	103.706	142.154	109.228	120.906	17.7186	8.85932
SF 0.1	257.547	224.325	127.542	128.254	220.325	175.541	140.321	177.325	119.325	258.658	165.254	194.325	203.138	174.707	145.657	206.079	182.395	28.2842	14.1421
SF 0.3	224.354	164.625	254.325	199.741	154.325	250.425	202.485	124.658	168.254	194.21	213.358	215.625	214.435	201.497	165.132	207.731	197.199	22.0207	11.0104
SF 1	109.214	177.325	155.145	119.148	136.325	195.412	105.751	115.325	174.235	103.201	108.724	109.325	147.228	150.295	131.77	107.083	134.094	19.748	9.874
SF 3	102.356	148.725	101.234	152.145	140.325	103.526	104.254	91.325	108.741	102.365	165.265	110.456	117.438	131.999	101.44	126.029	119.226	13.2785	6.63924
Fig. 2B						n
intracellular fluo		1			2			3			4		M1	M2	M3	M4	M	SD	SEM			M	SEM
OB* 0,03	590.124	196.528	671.625	591.625	482.163	283.265	369.725	199.245	251.214	605.552	165.658	215.213	486.092	452.351	273.395	328.808	385.161	100.613	50.3066		Untreated	100	6.19189
OB* 0,1	1341.23	810.325	1221.26	724.325	825.124	900.145	879.358	1345.21	756.524	820.321	1317.33	1259.42	1124.27	816.531	993.699	1132.35	1016.71	147.811	73.9055
OB* 0,3	1752.27	1623.37	1154.12	1546.24	1125.33	1595.37	1754.33	1752.37	1855.33	1861.14	1599.33	1135.46	1509.92	1422.31	1787.34	1531.98	1562.89	156.952	78.4762
OB* 1	821.325	652.365	740.235	441.265	734.751	644.589	793.254	618.654	730.354	696.325	659.325	522.365	737.975	606.868	714.087	626.005	671.234	64.4964	32.2482
OB* 3	465.652	402.358	585.412	554.369	598.542	624.236	699.457	720.147	393.365	760.658	749.256	489.254	484.474	592.382	604.323	666.389	586.892	75.5938	37.7969
SF 0.03	100.254	95.547	93.475	273.365	294.745	250.654	77.325	75.264	80.147	70.358	70.478	70.547	96.4253	272.921	77.5787	70.461	129.347	96.3413	48.1707
SF 0.1	114.254	157.635	199.224	288.325	423.568	387.325	147.142	400.365	117.547	196.547	208.358	206.547	157.038	366.406	221.685	203.817	237.236	90.3241	45.162
SF 0.3	320.651	359.652	284.652	529.547	591.65	544.652	477.652	404.521	491.325	258.421	191.021	201.235	321.652	555.283	457.833	216.892	387.915	148.93	74.4648
SF 1	184.524	298.325	125.214	301.254	220.124	332.154	100.214	324.521	288.721	187.254	155.254	174.325	202.688	284.511	237.819	172.278	224.324	48.2407	24.1203
SF 3	88.524	101.265	102.325	105.235	91.254	102.524	147.325	141.587	133.254	199.854	196.542	204.214	97.3713	99.671	140.722	200.203	134.492	48.1222	24.0611
Fig. 2D			n
Mitochondrial superoxide	1	2	3	4	5	6	M	SD	SEM			M	SEM
OB* 0,03	310.142	223.254	337.561	263.259	274.126	270.032	279.729	39.6374	16.1819		Untreated	100	13.397
OB* 0,1	581.234	503.245	505.479	581.247	402.025	520.024	515.542	66.0171	26.9514
OB* 0,3	662.324	681.851	569.357	582.267	669.024	603.304	628.021	48.7882	19.9177
SF 0.03	120.354	169.578	159.357	190.254	110.351	189.488	156.564	34.1847	13.9559
SF 0.1	324.874	312.554	278.568	304.126	224.114	359.745	300.663	45.996	18.7778
SF 0.3	456.335	335.657	356.884	363.558	433.149	520.021	410.934	71.1157	29.0329
Fig. 2D			n
intracellular fluo	1	2	3	4	5	6	M	SD	SEM			M	SEM
OB* 0,03	521.258	229.225	510.354	367.587	628.544	324.112	430.18	148.069	60.449		Untreated	100	10.527
OB* 0,1	945.547	692.118	678.658	724.569	821.698	552.147	735.789	134.462	54.8939
OB* 0,3	1787.21	1266.99	1564.26	1318.56	1687.44	1520.33	1524.13	202.925	82.8437
SF 0.03	337.365	187.854	394.254	137.658	412.587	195.458	277.529	118.141	48.231
SF 0.1	324.547	389.871	369.104	194.569	371.258	507.025	359.396	101.332	41.3684
SF 0.3	587.547	316.984	804.226	549.852	290.568	691.249	540.071	203.471	83.0666

## Sheet: Fig. 3
Fig. 3A				n
Calcein rat neurons		1		2		3	M1	M2	M3	M	SD	SEM				M	SEM
M	96.1267	96.17	100.168	98.3786	102.07	104.81	96.1484	99.2735	103.44	99.6206	3.65819	2.11205		untreated neurons		100	12.4421
OA*	100.765	99.06	94.1547	92.4847	94.6141	106.887	99.9127	93.3197	100.75	97.9943	4.06996	2.34979		untreated SH-SY5Y		100	7.74717
OB*	23.552	23.4565	30.7619	34.47	31.732	22.5897	23.5042	32.6159	27.1609	27.7603	4.58534	2.64735
SF	63.2195	69.6847	52.3564	61.35	55.3987	52.8519	66.4521	56.8532	54.1253	59.1435	6.47467	3.73815
LF	86.21	82.6179	92.3656	95.0478	88.1651	81.9874	84.4139	93.7067	85.0763	87.7323	5.18459	2.99332
Fig. 3A							n
Calcein SH-SY5Y		1			2			3			4		M1	M2	M3	M4	M	SD	SEM
M	129.345	115.21	88.081	82.5673	125.625	120.69	88.411	120.21	78.73	81.4522	75.11	82.16	110.879	109.627	95.7837	79.5741	98.966	14.6259	7.31296
OA*	120.63	125.192	110.27	72.5493	70.541	132.624	77.135	77.6817	135.654	86.99	80.99	80.161	118.697	91.9048	96.8236	82.7137	97.5348	15.2722	7.63611
OB*	16.3456	30.9845	34.11	21.66	50.16	39.21	50.68	26.33	28.95	49.6842	59.6543	30.3586	27.1467	37.01	35.32	46.5657	36.5106	7.96774	3.98387
SF	72.5693	75.652	72.6854	52.2357	58.6513	59.9684	69.55	41.1901	60.5498	56.9548	74.7833	67.6419	73.6356	56.9518	57.0966	66.46	63.536	8.06986	4.03493
LF	144.931	66.8443	88.3865	110.8	113.567	115.678	128.834	70.3456	66.2457	76.2355	78.576	88.5674	100.054	113.349	88.4752	81.1263	95.751	14.0832	7.04159
Fig. 3B				n
Ca2+ rat neurons		1		2		3	M1	M2	M3	M	SD	SEM
M	80.384	73.081	148.351	75.6234	145.525	140.237	76.7325	111.987	142.881	110.534	33.0981	19.1092					M	SEM
OA*	95.297	105.346	110.567	186.05	166.416	255.645	100.322	148.309	211.031	153.22	55.5177	32.0532			untreated neurons		100	25.2325
OB*	517.683	460.384	592.402	563.357	595.57	575.462	489.034	577.88	585.516	550.81	53.6358	30.9666			untreated SH-SY5Y		100	16
SF	310.345	335.127	555.864	353.742	300.456	279.394	322.736	454.803	289.925	355.822	87.2763	50.389
LF	256.94	208.465	230.547	292.754	295.465	279.08	232.703	261.65	287.272	260.542	27.3017	15.7626
Fig. 3B						n
Ca2+ SH-SY5Y		1			2			3			4		M1	M2	M3	M4	M	SD	SEM
M	72.868	141.357	61.5146	130.321	128.681	141.854	70.2313	76.9564	139.16	145.726	145.23	147.91	91.9133	133.619	95.4492	146.289	116.817	27.2498	13.6249
OA*	174.18	144.8	175.31	112.397	115.199	110.21	155.058	126.347	117.23	195.164	164.35	211.44	164.763	112.602	132.878	190.318	150.14	34.3277	17.1639
OB*	400.234	314.23	313.65	364.36	349.33	392.635	300.417	473.639	397.286	421.27	433.562	400.43	342.705	368.775	390.447	418.421	380.087	32.1569	16.0785
SF	226.28	199.842	258.19	140.655	150.51	200.39	304.67	278.551	300.74	279.99	220.53	196.35	228.104	163.852	294.654	232.29	229.725	53.4299	26.715
LF	166.436	179.236	73.3954	101.33	94.4635	96.37	120.785	79.3567	143.21	169.562	89.3875	174.71	139.689	97.3878	114.45	144.553	124.02	22.1207	11.0604
Fig. 3C
Ca2+ SH-SY5Y
OB*				n
min		1	2	3	4	M	SD	SEM				M	SEM
5		279.23	134.21	101.765	179.38	173.646	77.2504	38.6252			0 min OB*	100	2.42
10		350.28	256.33	381.71	236.907	306.307	70.5533	35.2767
15		341.34	297.28	450.63	431.184	380.109	72.9054	36.4527
30		489.36	500.51	451.11	328.466	442.362	78.8221	39.411
60		500.574	440.23	395.757	610.254	486.704	92.8945	46.4472
180		392.31	472.464	578.687	608.075	512.884	99.2695	49.6347
SF				n
min		1	2	3	4	M	SD	SEM
5		144.18	101.33	135.67	102.158	120.835	22.3184	11.1592				M	SEM
10		200.27	150.345	193.5	131.871	168.996	33.1895	16.5947			0 min SF	100	13.667
15		254.12	198.15	294.18	321.873	267.081	53.7153	26.8576
30		373.26	281.31	240.44	307.091	300.525	55.7163	27.8581
60		347.12	379.24	303.984	295.334	331.42	39.1073	19.5537
180		298.14	346.94	338.16	387.141	342.595	36.5107	18.2554
LF				n
min		1	2	3	4	M	SD	SEM
5		116.32	104.51	102.15	89.0926	103.018	11.163	5.58152				M	SEM
10		123.14	99.45	113.27	95.4185	107.82	12.7575	6.37874			0 min LF	100	7.156
15		149.46	101.28	152.73	121.26	131.182	24.4335	12.2167
30		204.33	219.33	164.15	215.579	200.847	25.2815	12.6408
60		258.246	202.84	260.457	210.739	233.07	30.5309	15.2655
180		213.357	266.5	270.74	214.534	241.283	31.6175	15.8087
Fig. 3F					n													M	SEM
Caspase-3 DOPA neurons			1		2		3	M1	M2	M3	M	SD	SEM			untreated DOPA		100	8.82622
	OB*	521.23	396.5	408.27	501.15	503.76	334.613	458.865	454.71	419.186	444.254	21.8083	12.591			untreated SH-SY5Y		100	10
	SF	281.16	399.95	250.23	314.47	414.61	364.473	340.555	282.35	389.541	337.482	53.6617	30.9816
	LF	291.8	273.19	246.42	258.29	260.1	260.38	282.495	252.355	260.24	265.03	15.6305	9.02428
Fig. 3F							n
Caspase-3 SH-SY5Y			1			2			3			4		M1	M2	M3	M4	M	SD	SEM
	M	120.94	122.52	99.49	116.52	91.5	120.211	77.38	80.17	104.08	123.03	89.18	79.897	114.317	109.41	87.21	97.369	102.076	12.2036	6.10178
	OA*	145.41	135.6	149.15	131.83	130.21	127.9	120.27	134.73	123.14	116.57	105.574	118.922	143.387	129.98	126.047	113.689	128.276	12.2338	6.11689
	OB*	269.657	304.596	301.02	338.16	401.86	399.18	354.56	460.41	466.823	501.27	379.8	217.603	291.758	379.733	427.264	366.224	366.245	56.1357	28.0679
	SF	229.623	307.83	209.37	390.306	344.86	308.44	269.85	278.09	350.96	201.53	367.9	423.336	248.941	347.869	299.633	330.922	306.841	43.4646	21.7323
	LF	222.16	224.23	206.08	188.44	321.15	184.29	388.44	267.19	324.28	169.15	300.94	347.171	217.49	231.293	326.637	272.42	261.96	49.0256	24.5128
Fig. 3G									n
MTT rat neurons			1			2			3			4			5			6		M1	M2	M3	M4	M5	M6	M	SD	SEM
	M	99.2834	99.7634	101.664	94.9842	101.515	100.84	90.6846	91.1517	86.6416	95.6517	90.14	90.17	88.93	95.81	89.01	99.28	89.21	109.62	100.237	99.1129	89.4926	91.9872	91.25	99.37	95.2416	4.82824	1.97112
	OA*	82.652	100.746	89.1985	87.9841	92.1249	101.361	101.355	84.74	81.16	102.09	96.55	100.36	86.27	99.5	80.28	90.52	102.13	95.1789	90.8656	93.8233	89.085	99.6667	88.6833	95.943	93.0112	4.29649	1.75403
	OB*	72.7485	70.9852	75.1587	75.3796	71.1985	78.1801	66.6542	68.23	59.35	72.29	77.8	72.81	68.3	72.37	82.77	80.91	64.4	107.417	72.9641	74.9194	64.7447	74.3	74.48	84.2423	74.2751	6.20242	2.53213
	SF	70.3984	74.9456	82.4576	78.34	70.3515	82.5404	74.1955	79.72	69.23	82.71	69.3	71.3534	84.93	90.16	76.83	70.18	88.21	61.248	75.9339	77.0773	74.3818	74.4545	83.9733	73.2127	76.5056	3.89825	1.59145
	LF	71.9841	86.51	82.6984	74.542	84.1749	68.1835	82.31	75.08	88.13	88.12	83.47	87.27	89.92	83.58	73.4556	86.08	82.16	79.6103	80.3975	75.6335	81.84	86.2867	82.3185	82.6168	81.5155	3.48067	1.42098				M	SEM
																														untreated neurons		100	8
Fig. 3G									n																					untreated SH-SY5Y		100	7
MTT SH-SY5Y			1			2			3			4			5			6		M1	M2	M3	M4	M5	M6	M	SD	SEM
	M	104.42	115.33	73.66	112.409	120.87	82.3408	81.83	109.241	109.79	116.54	104.77	86.43	111.23	78.2	126.18	84.83	70.62	78.31	97.8033	105.207	100.287	102.58	105.203	77.92	98.1667	10.3258	4.21547
	OA*	105.84	119.31	77.49	86.29	101.63	88.99	95.38	92.57	105.655	89.3485	90.3477	90.5673	108.646	94.9424	109.655	75.6834	76.6874	84.11	100.88	92.3033	97.8682	90.0878	104.414	78.827	94.0634	9.1557	3.7378
	OB*	65.13	69.38	75.99	66.36	55.87	71.5466	90.5465	66.7545	70.4858	78.5467	65.7534	83.5643	70.6873	66.6185	88.1639	82.6847	66.1684	64.9989	70.1667	64.5922	75.9289	75.9548	75.1566	71.284	72.1805	4.46307	1.82204
	SF	77.6575	69.1658	86.6549	75.1684	66.6835	63.5745	80.11	70.6975	64.6841	85.5673	80.6846	74.13	88.21	75.91	79.16	66.18	86.33	62.2293	77.8261	68.4755	71.8306	80.1273	81.0933	71.5798	75.1554	5.20716	2.12582
	LF	80.5733	81.5634	90.8526	93.6554	75.7858	80.3846	85.71	81.14	89.87	76.5635	80.92	68.73	80.16	72.29	86.77	70.9	86.5	76.918	84.3298	83.2753	85.5733	75.4045	79.74	78.106	81.0715	3.96033	1.6168

## Sheet: Fig. 4
Fig. 4E
Intracellular A11						n
OB*		1				2				3			M1	M2	M3	M	SD	SEM
3h	368.54	566.49	402.11	416.99	508.16	431.67	474.21	680.328	368.2	366.28	505.48	598.456	438.532	523.592	459.604	473.91	44.2975	25.5751			M	SEM
6h	206.456	614.63	396.384	750.54	688.51	783.43	201.37	398.27	806.08	348.63	495.641	693.803	492.003	517.895	586.039	531.979	48.5742	28.0443		OB* 0h	100	20.3609
14h	324.29	808.21	823.239	903.36	693.28	502.13	829.51	402.14	446.456	447.236	842.516	204.27	714.775	606.765	485.119	602.22	114.895	66.3347
24h	339.21	580.36	482.8	663.26	606.43	788.29	606.867	544.28	448.58	668.91	950.422	609.61	516.408	636.467	669.381	607.418	80.5174	46.4867
						n
SF		1				2				3			M1	M2	M3	M	SD	SEM
3h	341.62	217.23	191.966	264.86	259.56	291.18	276.43	250.79	304.28	199.023	270.38	230.48	253.919	269.49	251.041	258.15	9.92565	5.73058			M	SEM
6h	171.4	551.66	135.078	235.13	459.72	447.79	197.91	526.922	200.24	200.19	196.41	628.71	273.317	408.086	306.388	329.263	70.2361	40.5509		SF 0h	100	2.16241
14h	306.93	323.52	502.77	208.51	204.8	468.28	379.8	457.33	331.081	384.7	438.7	487.21	335.433	377.552	410.423	374.469	37.5901	21.7026
24h	251.98	462.757	227.26	329.99	487.51	394.16	553.03	380.17	306.253	526.31	379.15	527.27	317.997	453.718	434.746	402.153	73.4965	42.4332
						n
LF		1				2				3			M1	M2	M3	M	SD	SEM
3h	101.4	102.47	161.58	110.52	103.15	128.81	109.67	117.9	112.23	100.36	191.16	138.35	118.993	114.882	135.525	123.133	10.9265	6.30841			M	SEM
6h	125.6	231.28	112.51	433.43	124.82	151.9	358.9	103.8	120.81	185.53	306.3	136.9	225.705	184.855	187.385	199.315	22.8894	13.2152		LF 0h	100	3.12842
14h	138.27	118.45	114.69	436.68	299.3	460.23	102.25	157.75	108.31	204.57	367.15	384.51	202.023	254.882	266.135	241.013	34.2326	19.7642
24h	406.21	364.2	198.62	257.11	202.41	194.725	244.77	349.68	294.33	196.49	167.98	153.86	306.535	247.896	203.165	252.532	51.8407	29.9302
Fig. 4F
MTT						n
OB*		1			2			3			4		M1	M2	M3	M4	M	SD	SEM
1h	95.62	96.8	114.15	102.39	101.6	83.17	111.482	103.21	95.652	96.33	95.24	92.66	102.19	95.72	103.448	94.7433	99.0253	4.42854	2.21427			M	SEM
3h	89.27	78.51	97.51	80.18	83.1586	87.07	79.16	75.23	88.02	88.25	92.05	80.838	88.43	83.4695	80.8033	87.046	84.9372	3.45878	1.72939		OB* 0h	100	3.5
5h	78.43	66.16	74.465	83.34	83.74	80.3842	88.96	68.415	84.384	74.19	75.15	85.27	73.0183	82.4881	80.5863	78.2033	78.574	4.09765	2.04882
24h	66.27	65.3445	71.0065	80.7593	65.22	83.06	80.13	78.09	66.28	78.81	66.856	64.34	67.5403	76.3464	74.8333	70.002	72.1805	4.10972	2.05486
						n
SF		1			2			3			4		M1	M2	M3	M4	M	SD	SEM			M	SEM
1h	88.435	104.47	96.4236	98.46	93.57	105.36	92.16	99.1	99.48	98.6	90.62	82.473	96.4429	99.13	96.9133	90.5643	95.7626	3.65825	1.82912		SF 0h	100	2.50121
3h	80.84	86.15	94.47	89.37	97.5	82.29	98.5	96.187	90.3874	87.3576	93.5782	99.604	87.1533	89.72	95.0248	93.5133	91.3529	3.58017	1.79008
5h	88.15	99.21	77.21	91.41	91.27	90.16	71.3464	85.33	90.12	88.6784	94.567	98.057	88.19	90.9467	82.2655	93.7675	88.7924	4.91108	2.45554
24h	88.17	74.651	79.91	74.21	69.638	76.5	60.476	76.5	83.18	73.16	71.39	74.079	80.9103	73.4493	73.3853	72.8763	75.1553	3.84522	1.92261
						n
LF		1			2			3			4		M1	M2	M3	M4	M	SD	SEM			M	SEM
1h	105.618	99.945	98.3841	97.3246	102.651	98.4762	79.29	108.68	89.4634	86.47	98.52	95.855	101.316	99.4839	92.4778	93.615	96.7231	4.33578	2.16789		LF 0h	100	3.18163
3h	90.6847	81.8233	96.42	97.3476	96.3469	99.245	97.1947	99.3466	91.1582	93.2345	98.2134	100.854	89.6427	97.6465	95.8998	97.434	95.1557	3.75685	1.87843
5h	88.6874	99.9842	99.3456	99.3556	100.235	84.143	96.6874	84.3857	86.2354	89.3532	93.19	80.3008	96.0057	94.578	89.1028	87.6147	91.8253	4.09042	2.04521
24h	77.378	80.346	72.67	92.54	84.49	82.254	77.45	86.62	88.33	79.46	90.81	74.51	76.798	86.428	84.1333	81.5933	82.2382	4.12947	2.06474

## Sheet: Fig. 5
	Fig. 5C				n
	intracellular fluo		1		2	3		M1	M2	M3	M	SD	SEM
	OB* 14 h	17.754	15.424	21.542	22.574	11.325	13.587	16.589	22.058	12.456	17.0343	4.81647	2.78079
	OB* 24 h	23.654	23.81	17.459	18.751	23.654	26.897	22.3708	18.105	25.2755	21.9171	3.60672	2.08234
	SF 14 h	4.024	3.255	5.268	5.874	2.792	2.111	3.6395	5.571	2.4515	3.88733	1.57445	0.909008
	SF 24 h	7.335	6.245	8.224	8.984	3.257	3.699	6.79	8.604	3.478	6.29067	2.59922	1.50066
	Fig. 5C				n
	extracellular fluo		1		2	3		M1	M2	M3	M	SD	SEM
	OB* 14 h	9.547	4.634	5.554	2.745	7.024	3.745	7.0905	4.1495	5.3845	5.5415	1.47677	0.852615
	OB* 24 h	9.021	3.288	2.005	6.451	6.258	3.547	6.1545	4.228	4.9025	5.095	0.97757	0.5644
	SF 14 h	55.547	45.578	59.854	55.92	47.724	44.231	50.5625	57.887	45.9775	51.4757	6.00703	3.46816
	SF 24 h	54.214	65.325	65.214	58.741	48.866	60.025	59.7695	61.9775	54.4455	58.7308	3.87193	2.23546

## Sheet: Fig. 6
																							Fig. 6D	MEAN OF THE RAW RATA		% VALUE WITH RESPECT TO OB* (% of max)
Fig. 6B						n																	PLOT	M	DS	M%	DS%	SEM
intracellular fluo		1			2			3			4		M1	M2	M3	M4	M	SD	SEM				Untreated	0.6	0.240234	6.16028	2.46651	1.23326
OB*	1874.22	1469.55	1725.25	1687.33	1787.12	1841.02	1874.25	1598.22	1865.34	1214.14	1248.33	1294.87	1689.67	1771.82	1779.27	1252.45	1623.3	250.548	125.274				OB*	9.73982	1.50329	100	15.4344	7.71722
SF	910.147	916.847	906.854	1045.96	951.023	1264.33	509.325	564.214	507.254	599.665	602.547	601.325	911.283	1087.11	526.931	601.179	781.625	263.034	131.517				SF	4.68975	1.5782	48.1503	16.2036	8.10181
LF	421.887	475.635	587.551	556.325	547.665	635.475	563.332	567.554	578.995	402.335	478.365	490.225	495.024	579.822	569.96	456.975	525.445	59.3071	29.6535				LF	3.15267	0.355843	32.3689	3.65348	1.82674
OB* + A11	752.554	803.254	685.665	285.625	275.325	251.023	708.654	562.457	752.547	335.447	347.324	304.325	747.158	270.658	674.553	329.032	505.35	240.325	120.163				OB* + A11	3.0321	1.44195	31.131	14.8047	7.40234
SF + A11	101.354	105.325	110.225	304.52	301.369	207.445	111.541	105.447	112.897	118.774	124.561	128.452	105.635	271.111	109.962	123.929	152.659	79.353	39.6765				SF + A11	0.915954	0.476118	9.40422	4.88836	2.44418
LF + A11	112.547	111.245	110.478	111.254	120.447	121.235	128.745	121.556	135.632	129.712	131.325	110.214	111.423	117.645	128.644	123.75	120.366	7.469	3.7345				LF + A11	0.722196	0.044814	7.41488	0.460111	0.230055
OB* + OC	1424.55	1398.37	1367.33	1308.34	1213.66	1411.26	1278.22	1778.02	1688.46	1729.87	1745.36	1823.32	1396.75	1311.09	1581.57	1766.18	1513.9	202.554	101.277				OB* + OC	9.08338	1.21532	93.2602	12.4779	6.23894
SF + OC	250.668	245.665	228.452	195.325	155.365	113.254	290.457	267.985	209.625	137.451	124.254	111.665	241.595	154.648	256.022	124.457	194.18	64.5414	32.2707				SF + OC	1.16509	0.38725	11.9621	3.97594	1.98797
LF + OC	247.225	129.325	205.665	265.332	227.652	309.874	157.325	97.854	124.568	214.254	225.447	128.712	194.072	267.619	126.582	189.471	194.436	57.6909	28.8454				LF + OC	1.16662	0.346147	11.9778	3.55393	1.77697
																		M	SEM
																	Untreated	100	20.0195
Fig. 6C						n
MTT		1			2			3			4		M1	M2	M3	M4	M	SD	SEM
A11	82.325	78.335	119.665	114.325	80.854	115.445	81.457	80.325	78.654	115.654	81.547	80.554	93.4417	103.541	80.1453	92.585	92.4283	9.58162	4.79081
OC	85.442	91.654	100.235	87.254	90.324	83.425	101.547	80.441	98.745	99.874	101.325	85.442	92.4437	87.001	93.5777	95.547	92.1423	3.65951	1.82976
OB*	60.442	83.254	88.654	63.654	61.854	89.403	60.875	92.854	61.214	60.214	88.654	80.654	77.45	71.637	71.6477	76.5073	74.3105	3.10488	1.55244
SF	88.354	71.235	88.654	66.547	68.456	65.487	92.354	72.145	71.254	65.541	94.254	71.254	82.7477	66.83	78.5843	77.0163	76.2946	6.75733	3.37866
LF	96.145	81.654	78.457	82.657	77.665	73.441	101.547	82.324	76.854	75.554	75.447	81.325	85.4187	77.921	86.9083	77.442	81.9225	4.93858	2.46929
OB* + A11	101.225	82.665	75.447	109.354	114.225	82.658	101.325	101.564	85.325	110.871	91.235	98.547	86.4457	102.079	96.0713	100.218	96.2034	6.97299	3.4865
SF + A11	80.214	112.235	98.654	99.214	112.325	81.947	103.254	74.658	106.587	113.254	100.201	105.854	97.0343	97.8287	94.833	106.436	99.0331	5.09557	2.54778
LF + A11	112.335	89.547	105.412	99.325	102.325	108.412	87.452	119.874	113.457	91.651	88.124	85.124	102.431	103.354	106.928	88.2997	100.253	8.20152	4.10076
OB* + OC	67.254	80.235	75.457	75.441	74.123	82.541	86.887	85.325	82.547	75.547	75.441	69.854	74.3153	77.3683	84.9197	73.614	77.5543	5.17365	2.58683
SF + OC	95.426	91.145	97.241	97.254	96.554	99.874	97.541	94.112	90.365	90.874	96.554	90.21	94.604	97.894	94.006	92.546	94.7625	2.25954	1.12977
LF + OC	87.874	105.442	89.654	111.051	108.521	90.214	105.817	100.214	95.441	97.541	97.541	96.024	94.3233	103.262	100.491	97.0353	98.7778	3.91239	1.9562
																		M	SEM
																	Untreated	100	3.03

## Sheet: Fig. S1
Fig. S1F					Fig. S1G										Fig. S1H																Fig. S1J										Fig. S1K
	Length (nm)	Fraction of species (%)				Wavelength (nm)	M.R.E (deg cm2 dmol-1)								far-UV CD	Wavenumber (cm-1)	Normalised Absorbance	Wavenumber (cm-1)	Normalised Absorbance	Wavenumber (cm-1)	Normalised Absorbance	Wavenumber (cm-1)	Normalised Absorbance	Wavenumber (cm-1)	Normalised Absorbance	Wavenumber (cm-1)	Normalised Absorbance	Wavenumber (cm-1)	Normalised Absorbance		ThT	Wavelength (nm)	ThT fluorescence (a.u.)								ANS	Wavelength (nm)	ANS fluorescence (a.u.)
		SF	LF				blank	blank for OA*	M	OA*	OB*	SF	LF				blank		blank for OA*		M		OA*		OB*		SF		LF				blank	blank for OA*	M	OA*	OB*	SF	LF				blank	blank for OA*	M	OA*	OB*	SF	LF
	5	10.8653	0			250	0	0	0	0	0	0	0			1720.35	0	1720.35	0	1720.35	0	1720.35	0	1720.35	0.000331757	1720.35	0	1720.35	0			460	0.80849	2.19215	0.7997	7.74153	6.63497	90.5763	102.649			400	5.67411	9.02457	5.77482	20.6264	7.99557	14.2668	12.5717
	15	18.2891	0			249.5	0	0	-17.6564	-46.2257	11.0395	-1.1944	-18.986			1719.39	0	1719.39	0	1719.39	0	1719.39	0	1719.39	0.00423	1719.39	0	1719.39	0.00147			461.06	0.80129	2.19112	0.84048	7.44098	7.16538	100.09	114.079			401.07	4.81812	8.70151	5.166	21.6873	7.09205	13.9679	13.2437
	25	15.8309	0			249	0	0	-39.3551	-105.043	27.986	-26.8269	-56.3564			1718.43	0	1718.43	0	1718.43	0	1718.43	0	1718.43	0.00722	1718.43	0	1718.43	0.00442			461.96	0.84704	2.14792	0.85166	7.15501	7.58015	110.589	126.644			402	5.47051	8.31247	4.89182	22.2965	6.5893	13.2524	13.126
	35	10.6686	0			248.5	0	0	-92.6467	-142.585	2.4198	-54.5706	-100.392			1717.46	0	1717.46	0	1717.46	0	1717.46	0	1717.46	0.00942	1717.46	0	1717.46	0.00515			463.03	0.84426	2.22817	0.88956	6.83021	8.16236	122.892	139.951			403.07	4.1284	8.17143	4.2575	20.2938	7.21825	13.1077	13.0987
	45	7.66962	0			248	0	0	-169.642	-184.468	-51.0281	-114.495	-169.192			1716.5	0	1716.5	0	1716.5	0	1716.5	0	1716.5	0.0087	1716.5	0	1716.5	0.00591			463.93	0.8963	2.22237	0.95017	6.60321	8.70495	134.071	152.527			404	3.88456	8.65187	3.4846	19.5063	6.33075	13.4043	12.2953
	55	7.32547	0.14144			247.5	0	0	-198.641	-242.239	-112.012	-175.291	-209.59			1715.53	0	1715.53	0	1715.53	0	1715.53	0	1715.53	0.00701	1715.53	0.00218	1715.53	0.00594			465	0.92413	2.18267	0.95335	6.24949	9.37171	147.344	168.729			405.07	2.6583	8.61237	3.51771	18.542	6.29006	12.691	12.2509
	65	4.71976	0.14144			247	0	0	-243.813	-289.532	-121.847	-232.127	-248.46			1714.57	0	1714.57	0	1714.57	0	1714.57	0	1714.57	0.00476	1714.57	0.00218	1714.57	0.0052			466.06	0.96659	2.28552	0.98869	6.11845	10.1006	162.058	185.516			406	2.97381	7.93869	3.0605	15.6747	7.20689	10.9334	11.2581
	75	3.83481	0			246.5	0	0	-273.468	-317.841	-124.11	-274.418	-308.637			1713.6	0	1713.6	0	1713.6	0	1713.6	0	1713.6	0.00309	1713.6	0.00218	1713.6	0.00298			466.96	0.9493	2.28077	1.01986	6.16246	10.8065	175.801	199.972			407.07	3.04355	8.66997	2.83639	14.9069	6.87388	11.6568	11.8818
	85	3.53982	0.35361			246	0	0	-288.455	-342.565	-119.35	-293.968	-362.824			1712.64	0	1712.64	0	1712.64	0	1712.64	0	1712.64	0.00217	1712.64	0.00218	1712.64	0.00223			468.03	1.03224	2.46536	1.096	6.18615	11.6024	191.155	219.32			408	2.54599	9.18352	2.46035	14.6176	7.86387	11.6381	10.546
	95	2.01573	0.14144			245.5	0	0	-317.67	-371.041	-111.636	-323.635	-405.014			1711.68	0	1711.68	0	1711.68	0	1711.68	0	1711.68	0.00237	1711.68	0.00218	1711.68	0.000736377			468.93	1.09451	2.46329	1.14248	6.1879	12.2754	204.81	234.183			409.07	2.3443	8.82779	2.86848	13.5984	8.74018	11.3273	12.0116
	105	2.55654	0.28289			245	0	0	-338.801	-387.585	-153.754	-373.772	-455.56			1710.71	0	1710.71	0	1710.71	0	1710.71	0	1710.71	0.00236	1710.71	0	1710.71	0			470	1.11788	2.49872	1.17441	6.25833	13.1135	222.17	252.937			410	2.68078	9.07528	2.55258	12.7724	9.95486	12.8733	12.4809
	115	1.86824	0.14144			244.5	0	0	-373.979	-416.39	-181.541	-405.592	-485.854			1709.75	0	1709.75	0	1709.75	0	1709.75	0	1709.75	0.00217	1709.75	0	1709.75	0			471.07	1.21417	2.63495	1.29545	6.24635	14.0093	237.273	271.918			411.07	2.492	9.03221	2.68681	12.8617	10.955	13.8646	13.7827
	125	0.98328	0.9901			244	0	0	-403.37	-472.168	-209.324	-451.314	-539.843			1708.78	0	1708.78	0	1708.78	0	1708.78	0	1708.78	0.00181	1708.78	0	1708.78	0			472	1.24515	2.75134	1.30476	6.29698	14.5788	249.266	285.385			412	2.81675	10.4455	3.06477	12.5954	11.7593	13.7097	14.3783
	135	1.13078	0.77793			243.5	0	0	-378.509	-551.65	-235.437	-495.412	-547.741			1707.82	0	1707.82	0	1707.82	0	1707.82	0	1707.82	0.00144	1707.82	0	1707.82	0			473.07	1.30322	2.76258	1.36455	6.33217	15.5246	264.03	302.749			413.07	3.03107	9.67258	3.14509	12.2301	13.9176	15.4291	17.4019
	145	0.88496	1.83876			243	0	0	-441.478	-644.712	-271.932	-580.642	-603.991			1706.85	0	1706.85	0	1706.85	0	1706.85	0	1706.85	0.00112	1706.85	0	1706.85	0.000736377			474	1.33155	2.916	1.44726	6.43109	16.1455	276.14	317.823			414	3.10391	9.98391	2.61206	13.1844	15.2722	17.6264	17.7207
	155	1.17994	1.34371			242.5	0	0	-449.078	-733.139	-339.926	-656.647	-668.391			1705.89	0	1705.89	0	1705.89	0	1705.89	0	1705.89	0.00173	1705.89	0	1705.89	0.00147			475.07	1.37364	3.01567	1.41963	6.58194	17.0472	289.353	330.847			415.07	2.92469	12.1197	3.15944	12.4108	17.6352	19.0879	19.5474
	165	0.88496	1.90948			242	0	0	-479.725	-812.48	-377.517	-756.606	-791.194			1704.92	0	1704.92	0	1704.92	0	1704.92	0.00356	1704.92	0.00399	1704.92	0	1704.92	0.00149			476	1.43812	3.1676	1.47552	6.58183	17.4653	299.321	344.254			416	3.13532	11.1607	3.24506	12.5066	19.5633	22.2528	23.0646
	175	0.63913	2.54597			241.5	0	0	-503.118	-888.923	-409.346	-848.579	-865.56			1703.96	0	1703.96	0	1703.96	0	1703.96	0.00712	1703.96	0.00903	1703.96	0	1703.96	0.00226			477.07	1.48624	3.16559	1.54234	6.69819	18.3229	310.069	354.398			417.07	3.34522	11.1943	3.35122	13.5051	23.0507	23.6717	25.9983
	185	0.58997	1.20226			241	0	0	-507.974	-949.118	-408.727	-940.397	-918.208			1703	0	1703	0	1703	0	1703	0.01068	1703	0.01758	1703	0	1703	0.00226			478	1.55136	3.358	1.56427	6.85572	18.8501	317.237	364.148			418	3.66846	12.5506	3.66844	13.9117	26.2758	25.4803	28.7817
	195	0.09833	1.41443			240.5	0	0	-544.95	-1001.89	-452.128	-990.764	-993.521			1702.03	0	1702.03	0	1702.03	0	1702.03	0.01779	1702.03	0.02872	1702.03	0	1702.03	0.00298			479.07	1.57784	3.31689	1.62371	6.99075	19.3281	327.415	375.28			419.07	3.42137	12.956	3.34549	13.6953	29.0765	29.7637	31.8706
	205	0.14749	3.18246			240	0	0	-602.983	-1074.6	-546.202	-1063.91	-1105.43			1701.07	0	1701.07	0	1701.07	0.0068	1701.07	0.02491	1701.07	0.04358	1701.07	0	1701.07	0.00368			480	1.56823	3.39114	1.67087	7.24057	19.9618	332.771	382.706			420	3.62101	13.5962	3.89058	13.7316	31.5234	30.6255	35.6609
	215	0.24582	2.54597			239.5	0	0	-627.845	-1157.49	-634.655	-1154.46	-1223.45			1700.1	0	1700.1	0	1700.1	0.0068	1700.1	0.03559	1700.1	0.06177	1700.1	0.00218	1700.1	0.00443			481.06	1.60739	3.57563	1.68083	7.57584	20.3593	338.635	388.9			421.07	3.64332	14.3701	3.93876	13.5398	35.3764	35.3644	39.765
	225	0.54081	2.47525			239	0	0	-648.38	-1250.28	-720.001	-1234.98	-1315.35			1699.14	0	1699.14	0	1699.14	0.01361	1699.14	0.04626	1699.14	0.08349	1699.14	0.00437	1699.14	0.00597			481.96	1.62009	3.70352	1.70176	7.98775	20.5804	342.08	393.519			422	3.89412	14.3388	4.23951	14.327	38.1519	38.2375	42.7825
	235	0.54081	1.69731			238.5	0	0	-705.824	-1360.51	-805.985	-1377.8	-1437.72			1698.17	0	1698.17	0	1698.17	0.02721	1698.17	0.05694	1698.17	0.10649	1698.17	0.00655	1698.17	0.00676			483.03	1.63873	3.85776	1.71179	8.67622	20.9752	346.455	397.012			423.07	4.16691	14.7725	4.96409	15.052	42.1262	42.185	48.0899
	245	0.34415	1.55587			238	0	0	-784.273	-1484.2	-941.713	-1532.44	-1661.59			1697.21	0	1697.21	0	1697.21	0.03401	1697.21	0.07117	1697.21	0.13087	1697.21	0.01092	1697.21	0.00823			483.93	1.65419	3.95023	1.686	9.29057	21.2177	348.96	400.222			424	4.13723	15.5048	4.16513	15.0378	47.2123	44.788	51.9291
	255	0.29499	1.62659			237.5	0	0	-824.762	-1603.08	-1036.53	-1605.17	-1811.8			1696.25	0	1696.25	0	1696.25	0.04762	1696.25	0.08541	1696.25	0.15345	1696.25	0.0131	1696.25	0.00967			485	1.64828	4.09645	1.79471	9.6985	21.4173	351.235	402.421			425.07	4.78406	16.0362	4.92196	15.325	53.8097	51.292	56.6653
	265	0.14749	2.82885			237	0	0	-913.623	-1721.97	-1206.65	-1813.97	-2032.42			1695.28	0	1695.28	0	1695.28	0.06122	1695.28	0.09964	1695.28	0.17356	1695.28	0.01747	1695.28	0.01115			486.06	1.67682	4.2001	1.80409	9.73997	21.7653	351.453	402.344			426	5.02949	16.7886	4.92297	15.9127	56.4369	54.0828	61.6895
	275	0.14749	1.9802			236.5	0	0	-962.672	-1846.33	-1319.76	-1960.64	-2256.87			1694.32	0	1694.32	0	1694.32	0.07483	1694.32	0.11744	1694.32	0.1885	1694.32	0.02183	1694.32	0.0134			486.96	1.72169	4.23715	1.83342	9.44986	21.9882	350.75	402.894			427.07	5.62693	16.7134	5.71084	15.7766	63.395	60.6116	66.2539
	285	0.04916	2.3338			236	0	0	-1054.19	-1967.83	-1490.55	-2167.84	-2447.68			1693.35	0	1693.35	0	1693.35	0.09524	1693.35	0.13523	1693.35	0.20007	1693.35	0.02838	1693.35	0.01568			488.03	1.74134	4.23948	1.78152	9.33643	22.1618	351.518	402.641			428	5.71128	16.9208	5.94882	15.7949	68.659	65.292	74.5749
	295	0.29499	1.69731			235.5	0	0	-1151.97	-2106.49	-1670.34	-2387.21	-2692.13			1692.39	0	1692.39	0	1692.39	0.10884	1692.39	0.15302	1692.39	0.20837	1692.39	0.03275	1692.39	0.01719			488.93	1.70186	4.27952	1.7883	8.91744	22.2384	347.89	399.738			429.07	6.2596	18.418	6.04697	17.6843	76.2855	72.7605	79.7305
	305	0.09833	1.41443			235	0	0	-1185.47	-2245.79	-1810.94	-2619.08	-2940.94			1691.42	0	1691.42	0	1691.42	0.12925	1691.42	0.17438	1691.42	0.21459	1691.42	0.03712	1691.42	0.02015			490	1.67551	4.29122	1.78324	8.72527	22.2385	347.841	395.186			430	6.26369	19.1513	6.00086	17.3651	80.5756	76.4566	84.1603
	315	0.09833	1.27298			234.5	0	0	-1242.8	-2345.76	-2019.73	-2847.73	-3220.18			1690.46	0	1690.46	0	1690.46	0.14966	1690.46	0.19573	1690.46	0.2208	1690.46	0.04367	1690.46	0.02385			491.06	1.69264	4.28824	1.79337	8.39515	22.3006	343.567	394.25			431.06	6.74124	19.9565	7.32841	17.2819	91.2672	83.4115	95.3161
	325	0.04916	1.9802			234	0	0	-1249.07	-2433.27	-2175.04	-3126.23	-3492.91			1689.5	0	1689.5	0	1689.5	0.17007	1689.5	0.21352	1689.5	0.22767	1689.5	0.04803	1689.5	0.02907			491.96	1.68525	4.2931	1.80116	8.14703	22.2712	341.68	390.803			431.96	7.27546	21.107	6.84359	17.4442	94.8352	89.8223	100.895
	335	0.19666	1.06082			233.5	0	0	-1252.21	-2500.71	-2369.3	-3347.55	-3762.79			1688.53	0	1688.53	0	1688.53	0.19728	1688.53	0.23488	1688.53	0.2371	1688.53	0.05677	1688.53	0.03429			493.03	1.66681	4.18768	1.75232	7.99144	22.0332	337.928	386.866			433.03	7.56241	21.2978	7.88673	18.6692	101.413	98.2146	110.304
	345	0.04916	1.27298			233	0	0	-1343.8	-2507.01	-2532.71	-3630.77	-4051.29			1687.57	0	1687.57	0	1687.57	0.21769	1687.57	0.25623	1687.57	0.24817	1687.57	0.06332	1687.57	0.04026			493.93	1.6288	4.30154	1.81151	7.57391	22.0066	334.46	384.13			433.93	7.36272	23.0824	7.90961	20.3081	111.415	104.666	116.002
	355	0.14749	1.27298			232.5	0	0	-1360.91	-2495.3	-2671.23	-3870.15	-4368.04			1686.6	0	1686.6	0	1686.6	0.2449	1686.6	0.28114	1686.6	0.26302	1686.6	0.06987	1686.6	0.04619			495	1.65874	4.23984	1.75003	7.24755	21.8132	329.398	379.148			435	8.75185	23.1231	8.33435	20.2396	118.637	110.306	126.134
	365	0.04916	1.55587			232	0	0	-1398.01	-2510.56	-2802.2	-4139.21	-4630.24			1685.64	0	1685.64	0	1685.64	0.27211	1685.64	0.30249	1685.64	0.28066	1685.64	0.07642	1685.64	0.0521			496.06	1.64015	4.36407	1.71634	7.02024	21.8746	324.686	373.501			436.06	9.94509	23.6801	9.27881	20.0139	128.073	121.2	136.893
	375	0.09833	1.34371			231.5	0	0	-1450.72	-2526.96	-3003.38	-4358.83	-4871.6			1684.67	0	1684.67	0	1684.67	0.29252	1684.67	0.3274	1684.67	0.30024	1684.67	0.08297	1684.67	0.05804			496.96	1.69565	4.35512	1.77619	6.86739	21.4307	320.829	368.281			436.96	9.79668	24.2701	9.15962	21.6028	137.08	126.525	139.988
	385	0.14749	1.55587			231	0	0	-1561.17	-2566	-3169.3	-4679.98	-5156.04			1683.71	0	1683.71	0	1683.71	0.31973	1683.71	0.35231	1683.71	0.32054	1683.71	0.0917	1683.71	0.06327			498.03	1.6521	4.44576	1.67824	6.70339	21.557	315.326	362.238			438.03	10.1861	25.0176	9.95701	21.9075	147.239	135.565	152.1
	395	0	0.77793			230.5	0	0	-1607.58	-2644.05	-3366.37	-4938.11	-5484.27			1682.75	0	1682.75	0	1682.75	0.34694	1682.75	0.37722	1682.75	0.34127	1682.75	0.10044	1682.75	0.0693			498.93	1.61753	4.36859	1.72797	6.76507	21.4496	311.331	357.564			438.93	10.6792	27.4622	11.2459	22.1043	154.556	143.394	160.691
	405	0.04916	1.48515			230	0	0	-1652.73	-2743.79	-3550.21	-5247.7	-5827.47			1681.78	0	1681.78	0	1681.78	0.37415	1681.78	0.40214	1681.78	0.36163	1681.78	0.10917	1681.78	0.07531			500	1.6134	4.48953	1.69904	6.55719	20.941	306.817	351.291			440	11.7275	27.7168	12.0471	23.2512	165.331	151.275	171.267
	415	0.09833	1.27298			229.5	0	0	-1667.28	-2831.23	-3801.73	-5526.89	-6125.62			1680.82	0	1680.82	0	1680.82	0.40136	1680.82	0.42705	1680.82	0.38201	1680.82	0.12009	1680.82	0.08202			501.04	1.64026	4.57702	1.71606	6.65653	20.7329	300.367	345.745			441.07	12.0118	29.3978	13.1845	25.0261	174.04	159.337	179.034
	425	0	1.06082			229	0	0	-1738.87	-2959.86	-4012.46	-5861.9	-6457.28			1679.85	0	1679.85	0	1679.85	0.42177	1679.85	0.45196	1679.85	0.40232	1679.85	0.131	1679.85	0.08943			501.94	1.61247	4.59139	1.70999	6.44669	20.745	295.205	338.764			442	13.3948	30.1156	13.2774	25.2742	181.253	166.505	188.377
	435	0.04916	1.69731			228.5	0	0	-1799.98	-3074.32	-4248.42	-6240.02	-6819.88			1678.89	0	1678.89	0	1678.89	0.44898	1678.89	0.47687	1678.89	0.42277	1678.89	0.1441	1678.89	0.0976			502.98	1.58581	4.67773	1.70183	6.26739	20.3505	291.202	332.359			443.07	13.8758	30.4383	14.1537	25.5844	190.486	173.05	193.764
	445	0.04916	1.34371			228	0	0	-1831.64	-3165.32	-4446.33	-6560.6	-7161.43			1677.92	0	1677.92	0	1677.92	0.46939	1677.92	0.50178	1677.92	0.44278	1677.92	0.15721	1677.92	0.10874			504.02	1.5661	4.61605	1.64611	6.34059	19.9671	284.622	325.353			444	13.863	31.7563	15.1143	25.9327	197.835	179.199	201.742
	455	0	2.19236			227.5	0	0	-1808.9	-3292.14	-4661.21	-6877.9	-7479.27			1676.96	0	1676.96	0	1676.96	0.4898	1676.96	0.52669	1676.96	0.46278	1676.96	0.17249	1676.96	0.1236			505.07	1.58287	4.6936	1.63017	6.18719	19.7912	278.647	319.018			445.07	14.4655	31.8213	15.7162	27.3021	202.605	186.358	209.773
	465	0.14749	1.76803			227	0	0	-1817.58	-3412.51	-4821.46	-7180.34	-7763.23			1676	0	1676	0	1676	0.51701	1676	0.5516	1676	0.48353	1676	0.18996	1676	0.13997			505.97	1.56008	4.71949	1.64376	6.29435	19.3779	273.876	313.515			446	16.1156	33.4837	17.1486	27.5868	210.669	194.344	217.704
	475	0.04916	0.84866			226.5	0	0	-1904.75	-3490.51	-5052.54	-7514.03	-8006.27			1675.03	0	1675.03	0	1675.03	0.53741	1675.03	0.57651	1675.03	0.50398	1675.03	0.20961	1675.03	0.15859			507.01	1.52805	4.79909	1.57074	6.2734	19.1786	267.306	305.299			447.07	16.7637	33.9315	16.9295	26.5864	216.002	196.19	220.304
	485	0	1.06082			226	0	0	-1907.43	-3607	-5192.1	-7815.99	-8247.79			1674.07	0	1674.07	0	1674.07	0.55782	1674.07	0.59786	1674.07	0.52481	1674.07	0.22926	1674.07	0.17724			508.05	1.56007	4.83131	1.59347	6.18319	18.7444	260.987	297.762			448	16.915	34.4458	16.9992	28.3974	223.446	202.771	231.838
	495	0.09833	0.91938			225.5	0	0	-1855.59	-3716.48	-5329.1	-7941.52	-8431.52			1673.1	0	1673.1	0	1673.1	0.57823	1673.1	0.62278	1673.1	0.54529	1673.1	0.24672	1673.1	0.19588			508.95	1.48302	4.80037	1.58628	6.24895	18.511	256.02	292.959			449.07	18.3378	36.7248	18.4275	29.0518	228.414	207.28	231.141
	505	0	0.77793			225	0	0	-1816.09	-3770.27	-5477.94	-8159.11	-8628.94			1672.14	0	1672.14	0	1672.14	0.59864	1672.14	0.64413	1672.14	0.5663	1672.14	0.26419	1672.14	0.21153			510	1.46571	4.85619	1.58033	6.29437	18.166	248.747	285.538			450	19.4585	37.1513	20.548	29.4902	232.272	214.969	239.546
	515	0.09833	1.27298			224.5	0	0	-1832.71	-3780.33	-5667.13	-8420.33	-8904.76			1671.17	0	1671.17	0	1671.17	0.61905	1671.17	0.66548	1671.17	0.58678	1671.17	0.27948	1671.17	0.22714			511.06	1.45727	4.81136	1.52856	6.23023	17.9648	243.717	278.134			451.06	20.1353	38.1318	20.2253	31.846	236.603	220.231	245.577
	525	0.04916	0.84866			224	0	0	-1848.29	-3799.56	-5778.56	-8598.73	-9132.25			1670.21	0	1670.21	0	1670.21	0.63946	1670.21	0.69039	1670.21	0.60911	1670.21	0.29258	1670.21	0.24051			511.96	1.4477	4.83612	1.46523	6.16846	17.651	238.275	272.183			451.96	22.2781	36.7097	21.5694	32.0036	241.532	218.811	245.778
	535	0	0.84866			223.5	0	0	-1828.82	-3808.63	-5882.81	-8876.18	-9401.9			1669.24	0	1669.24	0	1669.24	0.65986	1669.24	0.71174	1669.24	0.63273	1669.24	0.30568	1669.24	0.2539			513.03	1.4242	4.83332	1.51921	6.13158	17.3255	231.556	265.417			453.03	22.4414	36.7401	22.2104	30.4038	248.121	227.378	248.99
	545	0	1.13154			223	0	0	-1767.59	-3783.66	-5982.25	-9169.86	-9675.99			1668.28	0	1668.28	0	1668.28	0.68707	1668.28	0.7331	1668.28	0.65694	1668.28	0.31878	1668.28	0.26508			513.93	1.41876	4.78838	1.47955	6.12041	17.026	226.187	258.08			453.93	23.3215	38.7981	22.9011	31.2833	250.744	225.049	255.615
	555	0	1.20226			222.5	0	0	-1752.11	-3730.79	-6121.87	-9413.61	-9879.25			1667.32	0	1667.32	0	1667.32	0.70748	1667.32	0.75445	1667.32	0.68113	1667.32	0.33188	1667.32	0.27403			515	1.45621	4.76113	1.4685	5.98051	16.7709	219.771	252.523			455	23.4331	38.477	22.9125	32.8777	250.47	226.525	257.034
	565	0	0.49505			222	0	0	-1717.44	-3672.72	-6227.29	-9602.29	-10012.8			1666.35	0	1666.35	0	1666.35	0.73469	1666.35	0.7758	1666.35	0.70513	1666.35	0.34279	1666.35	0.28001			516.06	1.36549	4.71028	1.43096	5.98406	16.2146	214.377	245.535			456.06	25.9541	38.7755	24.4045	32.5334	250.209	229.159	256.829
	575	0	1.13154			221.5	0	0	-1780.33	-3582.71	-6386.99	-9801.3	-10125.2			1665.39	0	1665.39	0	1665.39	0.7551	1665.39	0.79359	1665.39	0.72836	1665.39	0.35153	1665.39	0.28596			516.96	1.34357	4.72394	1.45303	6.06542	16.1327	209.081	238.927			456.96	25.1597	40.9763	25.1	33.8132	258.413	232.217	254.835
	585	0.04916	1.06082			221	0	0	-1734.76	-3486.2	-6474.15	-9944.94	-10175.4			1664.42	0	1664.42	0	1664.42	0.78231	1664.42	0.81495	1664.42	0.75161	1664.42	0.35808	1664.42	0.28892			518.03	1.36435	4.70729	1.42369	6.09962	15.831	203.922	232.048			458.03	26.9172	41.0816	27.7431	34.4056	259.147	231.369	265.423
	595	0	0.91938			220.5	0	0	-1773.03	-3398.76	-6617.03	-10144.1	-10271.2			1663.46	0	1663.46	0	1663.46	0.80952	1663.46	0.8363	1663.46	0.77542	1663.46	0.36463	1663.46	0.29338			518.93	1.3732	4.74435	1.43849	5.9762	15.302	197.428	225.27			458.93	27.8299	39.6231	26.7995	34.4053	258.007	232.477	265.309
	605	0	0.56577			220	0	0	-1824.76	-3336.91	-6731.38	-10257.1	-10306.8			1662.49	0	1662.49	0	1662.49	0.82993	1662.49	0.85409	1662.49	0.79811	1662.49	0.36681	1662.49	0.29711			520	1.36026	4.67392	1.42838	5.95728	14.9943	191.777	217.75			460	28.1113	42.7035	29.4758	35.3826	268.891	237.594	269.728
	615	0	0.56577			219.5	0	0	-1910.9	-3366.68	-6828.11	-10298.4	-10281.4			1661.53	0	1661.53	0	1661.53	0.85034	1661.53	0.87544	1661.53	0.82083	1661.53	0.369	1661.53	0.30084			521.04	1.35697	4.73856	1.44533	5.9023	14.8162	186.668	212.549			461.06	29.7162	44.9323	30.0174	35.6195	272.435	243.96	274.902
	625	0	0.63649			219	0	0	-2037.16	-3432.47	-6867.75	-10366.1	-10346.8			1660.57	0	1660.57	0	1660.57	0.87755	1660.57	0.89324	1660.57	0.84304	1660.57	0.37336	1660.57	0.30457			521.94	1.35477	4.64448	1.38322	5.84966	14.4058	181.46	205.502			461.96	32.5361	45.8724	31.6268	36.6735	275.561	246.113	280.327
	635	0	0.28289			218.5	0	0	-2065.37	-3533.57	-6865.69	-10456.8	-10369.7			1659.6	0	1659.6	0	1659.6	0.89796	1659.6	0.91103	1659.6	0.86482	1659.6	0.37555	1659.6	0.3068			522.98	1.37745	4.70374	1.39841	5.78394	14.2413	175.628	200.726			463.03	32.7653	44.2179	33.2786	38.2889	280.102	256.96	282.801
	645	0	0.77793			218	0	0	-2137.87	-3658.13	-6861.14	-10419.1	-10317			1658.64	0	1658.64	0	1658.64	0.91837	1658.64	0.92883	1658.64	0.88642	1658.64	0.37773	1658.64	0.30904			524.02	1.35256	4.64634	1.42419	5.76606	13.979	170.498	194.471			463.93	34.1921	47.2167	35.2084	38.4326	286.161	257.251	288.694
	655	0	0.56577			217.5	0	0	-2172.97	-3845.72	-6896.01	-10406.4	-10146.2			1657.67	0	1657.67	0	1657.67	0.93197	1657.67	0.94306	1657.67	0.90922	1657.67	0.3821	1657.67	0.31053			525.07	1.31865	4.69876	1.36794	5.74518	13.6088	164.512	187.532			465	36.7201	49.9496	37.5003	39.7619	291.466	266.515	295.37
	665	0	0.35361			217	0	0	-2240.79	-3963.91	-6938.16	-10299.7	-10021.2			1656.71	0	1656.71	0	1656.71	0.95238	1656.71	0.9573	1656.71	0.9314	1656.71	0.38428	1656.71	0.31277			525.97	1.36633	4.70096	1.40273	5.83166	13.0973	160.342	183.242			466.06	38.2722	50.1741	38.9296	40.5517	301.249	270.172	303.63
	675	0	0.42433			216.5	0	0	-2240.88	-4027.03	-6823.75	-10086.8	-9769.74			1655.74	0	1655.74	0	1655.74	0.96599	1655.74	0.96797	1655.74	0.95206	1655.74	0.38646	1655.74	0.31572			527.01	1.34611	4.53957	1.32869	5.84025	12.8588	154.592	177.029			466.96	41.4521	51.1735	40.14	44.2026	303.784	274.77	308.697
	685	0	0.63649			216	0	0	-2300.47	-4044.96	-6715.98	-9920.31	-9459.86			1654.78	0	1654.78	0	1654.78	0.97279	1654.78	0.97865	1654.78	0.96979	1654.78	0.38865	1654.78	0.32012			528.05	1.27853	4.51384	1.35716	6.10789	12.6614	150.58	171.573			468.03	42.8285	55.5873	44.063	45.0262	318.093	291.383	318.89
	695	0	0.21216			215.5	0	0	-2464.33	-4118.39	-6668.57	-9745.23	-9093.03			1653.82	0	1653.82	0	1653.82	0.98639	1653.82	0.98577	1653.82	0.9833	1653.82	0.39301	1653.82	0.32601			528.95	1.25107	4.5158	1.33778	6.02744	12.3125	146.688	166.614			468.93	45.7065	55.7921	46.6922	45.5545	320.755	291.923	331.117
	705	0	0.35361			215	0	0	-2582.22	-4149.03	-6550.13	-9470.24	-8708.66			1652.85	0	1652.85	0	1652.85	0.9932	1652.85	0.99288	1652.85	0.99264	1652.85	0.39738	1652.85	0.33123			530	1.25876	4.4895	1.27293	6.0197	11.8647	142.309	161.089			470	48.8385	57.6403	47.5816	48.9127	335.028	305.628	342.234
	715	0	0.63649			214.5	0	0	-2747.5	-4192.82	-6397.82	-9258.5	-8299.54			1651.89	0	1651.89	0	1651.89	1	1651.89	0.99644	1651.89	0.99771	1651.89	0.40393	1651.89	0.33654			531.06	1.19995	4.36322	1.22895	5.88734	11.606	137.067	156.744			471.07	50.938	59.2392	49.2486	51.0975	344.725	309.144	345.008
	725	0	0.49505			214	0	0	-2970.94	-4270.15	-6112.5	-8784.65	-7908.11			1650.92	0	1650.92	0	1650.92	1	1650.92	1	1650.92	1.00014	1650.92	0.41048	1650.92	0.34261			531.96	1.12735	4.22965	1.13733	5.72824	11.51	133.331	151.599			472	53.0198	60.4663	53.9753	52.0207	352.096	318.491	355.373
	735	0	0.42433			213.5	0	0	-3190.79	-4481.67	-5921.59	-8390.85	-7313.82			1649.96	0	1649.96	0	1649.96	1	1649.96	1	1649.96	1	1649.96	0.4214	1649.96	0.34865			533.03	1.12439	4.30553	1.1585	5.70547	11.1113	128.877	147.492			473.07	54.9898	66.186	55.8375	53.63	361.916	328.01	361.85
	745	0	0.42433			213	0	0	-3628.57	-4649.54	-5814.2	-8171.72	-6927.69			1648.99	0	1648.99	0	1648.99	0.9932	1648.99	0.99644	1648.99	0.99643	1648.99	0.43013	1648.99	0.35608			533.93	1.10176	4.19069	1.10446	5.5085	10.837	125.076	143.181			474	58.0978	67.4183	57.587	55.5981	367.435	329.658	370.049
	755	0	0.35361			212.5	0	0	-3967.3	-4809.13	-5617.77	-7691.22	-6414.45			1648.03	0	1648.03	0	1648.03	0.98639	1648.03	0.99288	1648.03	0.98872	1648.03	0.43886	1648.03	0.36344			535	1.06417	4.16052	1.06975	5.32231	10.4373	121.557	138.42			475.07	60.6598	68.7469	60.7709	58.7664	377.557	341.056	377.529
	765	0	0.77793			212	0	0	-4335.04	-5018.46	-5453.12	-7231.14	-5963.35			1647.07	0	1647.07	0	1647.07	0.97959	1647.07	0.98577	1647.07	0.97746	1647.07	0.44978	1647.07	0.3723			536.06	1.06716	3.98002	1.11367	5.29639	10.2041	117.617	134.051			476	63.4304	68.7723	65.9718	57.2518	379.597	342.305	391.008
	775	0	0.70721			211.5	0	0	-4679.4	-5290.06	-5263.19	-6676.13	-5327.56			1646.1	0	1646.1	0	1646.1	0.96599	1646.1	0.97509	1646.1	0.9619	1646.1	0.45852	1646.1	0.38045			536.96	1.00225	4.01803	0.99183	5.24801	10.0545	114.07	130.685			477.07	67.6159	69.3897	66.5655	60.4223	395.784	351.16	393.093
	785	0	0.70721			211	0	0	-5202.21	-5466.66	-4998.62	-6068.08	-4684.97			1645.14	0	1645.14	0	1645.14	0.95238	1645.14	0.96441	1645.14	0.94508	1645.14	0.46507	1645.14	0.38789			538.03	0.9896	3.902	1.03792	5.07721	9.75243	110.506	126.113			478	70.3647	73.6639	68.706	64.461	396.785	352.979	396.632
	795	0	0.42433			210.5	0	0	-5788.62	-5714.32	-4792.85	-5604.07	-4158.78			1644.17	0	1644.17	0	1644.17	0.93197	1644.17	0.94662	1644.17	0.92886	1644.17	0.47598	1644.17	0.39611			538.93	0.98147	3.82225	0.98946	5.08141	9.57141	107.519	122.629			479.07	71.7158	74.6479	71.0159	66.7033	404.965	365.267	404.176
	805	0	0.42433			210	0	0	-6252.04	-6012.53	-4405.2	-4859.43	-3446.11			1643.21	0	1643.21	0	1643.21	0.91156	1643.21	0.93238	1643.21	0.91284	1643.21	0.4869	1643.21	0.40583			540	0.92591	3.88768	0.96696	5.00819	9.27829	104.584	119.352			480	76.1666	77.1586	73.6279	65.788	404.4	370.452	406.524
	815	0	0.35361			209.5	0	0	-6795.5	-6410.3	-4161.87	-4277.86	-2859.13			1642.24	0	1642.24	0	1642.24	0.88435	1642.24	0.91103	1642.24	0.89661	1642.24	0.5	1642.24	0.41852			541.04	0.92351	3.80957	1.00564	5.02467	9.11114	100.934	115.259			481.06	77.9431	78.9516	80.0049	67.5214	415.551	377.887	414.213
	825	0	0.07072			209	0	0	-7470.39	-6892.54	-3823.38	-3420.37	-2174.88			1641.28	0	1641.28	0	1641.28	0.85714	1641.28	0.88968	1641.28	0.88037	1641.28	0.51528	1641.28	0.43565			541.94	0.94217	3.70975	0.95922	4.91603	8.82723	98.0664	112.239			481.96	81.9232	82.7816	79.0906	71.9151	419.26	376.407	420.922
	835	0	0.35361			208.5	0	0	-8045.46	-7496.52	-3300.06	-2590.03	-1342.81			1640.32	0	1640.32	0	1640.32	0.82993	1640.32	0.86833	1640.32	0.86333	1640.32	0.53493	1640.32	0.4595			542.98	0.89331	3.67105	0.9262	4.94348	8.54145	94.7271	107.89			483.03	83.3374	83.4177	83.8023	73.5664	422.266	380.364	422.253
	845	0	0.49505			208	0	0	-8803.21	-8308.58	-2914.96	-1948.01	-667.845			1639.35	0	1639.35	0	1639.35	0.79592	1639.35	0.83986	1639.35	0.84612	1639.35	0.55459	1639.35	0.49004			544.02	0.84233	3.67796	0.95083	4.78996	8.46403	91.7478	104.714			483.93	85.9891	85.3742	85.9883	72.1234	431.164	387.514	425.482
	855	0	0.56577			207.5	0	0	-9541.38	-9238.85	-2483.51	-1097.4	-36.4349			1638.39	0	1638.39	0	1638.39	0.7619	1638.39	0.81495	1638.39	0.83042	1638.39	0.58079	1638.39	0.52801			545.07	0.90046	3.57895	0.94189	4.77255	8.15883	89.2052	102.155			485	88.2563	87.7078	88.2468	75.3055	429.411	389.84	432.32
	865	0	0.28289			207	0	0	-10325.6	-10149.9	-2023.47	-64.6345	521.109			1637.42	0	1637.42	0	1637.42	0.72109	1637.42	0.78648	1637.42	0.81493	1637.42	0.60917	1637.42	0.57266			545.97	0.87928	3.62292	0.84949	4.63755	7.98734	86.4647	97.8052			486.06	89.7154	91.3803	92.0724	76.8785	436.498	390.367	437.311
	875	0	0.42433			206.5	0	0	-11121.3	-11127.6	-1317.68	929.594	1288.51			1636.46	0	1636.46	0	1636.46	0.68027	1636.46	0.75801	1636.46	0.80099	1636.46	0.64629	1636.46	0.62176			547.01	0.86055	3.47918	0.84347	4.53747	7.84179	83.5002	95.0473			486.96	93.4591	90.1991	93.7426	77.504	433.583	393.858	430.312
	885	0	0.49505			206	0	0	-11924.5	-12036.5	-626.437	2254.15	2105.86			1635.49	0	1635.49	0	1635.49	0.64626	1635.49	0.72954	1635.49	0.78893	1635.49	0.68996	1635.49	0.67386			548.05	0.83068	3.47368	0.88423	4.43896	7.52519	80.6339	92.4854			488.03	95.9394	90.8725	94.8865	79.0476	442.822	396.791	434.07
	895	0	0.42433			205.5	0	0	-12762.1	-12770	75.4512	3242.04	2737.32			1634.53	0	1634.53	0	1634.53	0.60544	1634.53	0.69751	1634.53	0.77775	1634.53	0.74017	1634.53	0.72748			548.95	0.79785	3.38673	0.83576	4.33572	7.32625	78.369	89.4036			488.93	99.6679	95.0745	99.582	79.8906	441.363	401.831	438.965
	905	0	0.49505			205	0	0	-13662.3	-13367.4	776.419	4251.78	3372.05			1633.56	0	1633.56	0	1633.56	0.56463	1633.56	0.66904	1633.56	0.76719	1633.56	0.79258	1633.56	0.78186			550	0.79593	3.28282	0.80778	4.30071	7.2962	75.3662	85.6978			490	102.756	95.2266	99.501	83.6503	444.64	398.695	440.409
	915	0	0.07072			204.5	0	0	-14542.1	-13900.3	1489.19	5549.62	4028.96			1632.6	0	1632.6	0	1632.6	0.52381	1632.6	0.64057	1632.6	0.75641	1632.6	0.84498	1632.6	0.8355			551.04	0.75839	3.29018	0.82115	4.22685	6.97095	73.46	83.9587			491.06	107.916	96.0987	106.392	85.9583	444.688	404.049	444.293
	925	0	0.28289			204	0	0	-15287.9	-14367.5	2286.34	6642.03	4822.56			1631.64	0	1631.64	0	1631.64	0.4898	1631.64	0.6121	1631.64	0.74789	1631.64	0.89301	1631.64	0.88538			551.94	0.76239	3.246	0.76988	4.07316	6.8861	71.5035	81.1461			491.96	105.72	97.6781	104.848	86.4889	442.722	401.912	439.362
	935	0	0.35361			203.5	0	0	-16082.2	-14739.4	3024.01	7613.6	5544.54			1630.67	0	1630.67	0	1630.67	0.44898	1630.67	0.58363	1630.67	0.74014	1630.67	0.93668	1630.67	0.93078			552.98	0.74153	3.14204	0.8044	4.00374	6.58666	68.536	78.9579			493.03	109.492	101.486	110.897	87.8259	444.957	404.55	448.036
	945	0	0.49505			203	0	0	-17039	-15231.4	3727.6	8633.36	6116.14			1629.71	0	1629.71	0	1629.71	0.41497	1629.71	0.55872	1629.71	0.73495	1629.71	0.96943	1629.71	0.96725			554.02	0.74061	3.21399	0.77889	3.9938	6.52537	66.9582	76.4799			493.93	109.939	98.567	109.393	88.8886	448.634	401.67	444.27
	955	0	0.49505			202.5	0	0	-17721.9	-15837.4	4562.54	9315.17	6533.37			1628.74	0	1628.74	0	1628.74	0.38095	1628.74	0.53025	1628.74	0.73184	1628.74	0.99127	1628.74	0.99106			555.07	0.75331	3.08997	0.75339	3.95295	6.26468	64.6707	74.0555			495	115.844	101.017	111.184	87.2539	446.364	402.566	445.938
	965	0	0.14144			202	0	0	-18421.7	-16575.5	5269.68	9934.41	6737.63			1627.78	0	1627.78	0	1627.78	0.34694	1627.78	0.50178	1627.78	0.7317	1627.78	1	1627.78	1			555.97	0.72232	3.12829	0.79461	3.89003	6.28024	62.838	71.9777			496.06	116.167	104.029	116.07	90.476	443.037	403.573	440.664
	975	0	0.21216			201.5	0	0	-19472.2	-17241.7	6142.59	10871.4	7095.9			1626.81	0	1626.81	0	1626.81	0.31973	1626.81	0.47687	1626.81	0.73381	1626.81	0.99345	1626.81	0.9948			557.01	0.68838	3.01506	0.76875	3.74755	6.06289	60.6662	69.2678			496.96	117.382	106.586	118.136	91.9691	447.155	400.57	435.379
	985	0	0.28289			201	0	0	-20428.7	-17841.7	6855.8	10892.5	7313.26			1625.85	0	1625.85	0	1625.85	0.28571	1625.85	0.4484	1625.85	0.73887	1625.85	0.97598	1625.85	0.97768			558.05	0.68221	3.00091	0.74371	3.74603	5.893	58.7267	67.2292			498.03	120.464	105.731	120.984	92.5611	442.316	399.631	435.56
	995	0	0.07072			200.5	0	0	-21275.3	-18424.5	7711.88	11396	7296.23			1624.89	0	1624.89	0	1624.89	0.2585	1624.89	0.42349	1624.89	0.74602	1624.89	0.94978	1624.89	0.95309			558.95	0.68736	2.93532	0.73413	3.73837	5.73192	57.2853	65.3135			498.93	122.443	108	120.548	94.4163	448.369	398.782	439.016
	1005	0	0.21216			200	0	0	-22209.5	-18378	8341.2	12102.2	7108.83			1623.92	0	1623.92	0	1623.92	0.2381	1623.92	0.39858	1623.92	0.75406	1623.92	0.9214	1623.92	0.92553			560	0.6736	2.84827	0.729	3.74202	5.623	55.4391	63.3044			500	124.688	108.67	122.793	96.0347	439.048	400.185	434.699
	1015	0	0.21216													1622.96	0	1622.96	0	1622.96	0.21088	1622.96	0.37367	1622.96	0.76341	1622.96	0.89083	1622.96	0.89799			561.04	0.67936	2.81457	0.7002	3.72478	5.40543	53.5841	61.1342			501.04	125.733	109.058	124.518	96.6376	439.943	392.316	429.953
	1025	0	0.07072													1621.99	0	1621.99	0	1621.99	0.19048	1621.99	0.34875	1621.99	0.77277	1621.99	0.86245	1621.99	0.87344			561.94	0.64857	2.78581	0.66908	3.6597	5.34361	51.994	59.2985			501.94	127.075	110.203	126.041	98.7094	441.752	399.334	431.478
	1035	0	0.35361													1621.03	0	1621.03	0	1621.03	0.17007	1621.03	0.3274	1621.03	0.78174	1621.03	0.83406	1621.03	0.84964			562.98	0.62744	2.85122	0.68177	3.61596	5.21055	50.7133	57.9487			502.98	128.012	111.101	129.255	97.1498	433.243	396.972	431.041
	1045	0	0.21216													1620.06	0	1620.06	0	1620.06	0.14966	1620.06	0.30605	1620.06	0.78888	1620.06	0.80786	1620.06	0.82731			564.02	0.65709	2.70026	0.65872	3.55918	5.10234	48.9498	55.8893			504.02	130.882	111.427	131.916	98.6277	440.636	390.877	429.553
	1055	0	0.35361													1619.1	0	1619.1	0	1619.1	0.13605	1619.1	0.2847	1619.1	0.79191	1619.1	0.77948	1619.1	0.80422			565.07	0.60512	2.6893	0.65604	3.53758	5.01396	47.3201	54.0917			505.07	133.428	114.459	130.515	103.258	431.992	391.279	419.917
	1065	0	0.49505													1618.14	0	1618.14	0	1618.14	0.11565	1618.14	0.26335	1618.14	0.78842	1618.14	0.75328	1618.14	0.7796			565.97	0.58698	2.61784	0.62662	3.57233	4.91733	46.1397	52.7667			505.97	136.25	114.223	134.772	100.17	424.754	387.423	424.112
	1075	0	0.21216													1617.17	0	1617.17	0	1617.17	0.10204	1617.17	0.24199	1617.17	0.77576	1617.17	0.72271	1617.17	0.75129			567.01	0.61475	2.65031	0.65777	3.50837	4.64616	44.3814	51.0356			507.01	134.599	114.478	136.187	103.065	423.704	380.937	421.477
	1085	0	0.21216													1616.21	0	1616.21	0	1616.21	0.08844	1616.21	0.2242	1616.21	0.75284	1616.21	0.69432	1616.21	0.71929			568.05	0.56997	2.56796	0.61662	3.42229	4.52235	43.0635	49.4382			508.05	139.335	115.064	138.453	105.243	425.256	377.327	413.214
	1095	0	0.28289													1615.24	0	1615.24	0	1615.24	0.07483	1615.24	0.20641	1615.24	0.71933	1615.24	0.66157	1615.24	0.68286			568.95	0.57796	2.63163	0.59331	3.46152	4.48862	42.2908	48.1889			508.95	140.89	119.175	137.895	101.942	417.684	379.495	409.928
	1105	0	0.07072													1614.28	0	1614.28	0	1614.28	0.06122	1614.28	0.18861	1614.28	0.6762	1614.28	0.62664	1614.28	0.64121			570	0.54562	2.54919	0.55599	3.40738	4.42773	40.8956	46.5361			510	138.94	117.544	139.406	103.885	413.211	376.804	410.085
	1115	0	0.35361													1613.31	0	1613.31	0	1613.31	0.04762	1613.31	0.17082	1613.31	0.62654	1613.31	0.58734	1613.31	0.59654			571.02	0.57694	2.55154	0.59892	3.35526	4.256	39.5459	45.2363			511.06	141.323	115.835	140.899	103.406	413.02	373.039	407.139
	1125	0	0.07072													1612.35	0	1612.35	0	1612.35	0.04082	1612.35	0.15302	1612.35	0.57186	1612.35	0.54585	1612.35	0.54886			572.05	0.53342	2.53715	0.5777	3.30488	4.1603	38.5453	44.1146			511.96	145.806	118.95	147.145	102.83	411.982	370.136	403.034
	1135	0	0.28289													1611.39	0	1611.39	0	1611.39	0.03401	1611.39	0.13879	1611.39	0.51492	1611.39	0.50218	1611.39	0.50117			572.94	0.54772	2.44128	0.54711	3.32898	3.99558	37.4257	42.7233			513.03	141.423	119.657	141.688	103.335	407.513	363.605	398.067
	1145	0	0.07072													1610.42	0	1610.42	0	1610.42	0.02041	1610.42	0.12456	1610.42	0.45888	1610.42	0.45415	1610.42	0.45272			573.97	0.5354	2.39671	0.53783	3.26842	3.95529	36.1711	41.2933			513.93	143.12	120.221	145.33	103.959	402.373	369.733	393.804
	1155	0	0													1609.46	0	1609.46	0	1609.46	0.01361	1609.46	0.11032	1609.46	0.40521	1609.46	0.4083	1609.46	0.40505			575	0.5541	2.36397	0.57063	3.21903	3.90175	34.9683	40.2983			515	146.317	119.325	145.121	104.165	400.03	359.27	390.664
	1165	0	0.07072													1608.49	0	1608.49	0	1608.49	0.0068	1608.49	0.09609	1608.49	0.35546	1608.49	0.36026	1608.49	0.35961			576.02	0.5333	2.33072	0.54126	3.11095	3.71	34.1458	38.8939			516.06	147.011	124.015	147.212	104.749	392.838	358.406	391.191
	1175	0	0.28289													1607.53	0	1607.53	0	1607.53	0.0068	1607.53	0.08185	1607.53	0.30927	1607.53	0.31441	1607.53	0.31644			577.05	0.49794	2.29462	0.54073	3.05393	3.6956	33.0041	37.837			516.96	148.284	121.497	145.008	106.067	396.368	352.186	381.764
	1185	0	0.14144													1606.56	0	1606.56	0	1606.56	0	1606.56	0.07117	1606.56	0.26533	1606.56	0.27511	1606.56	0.27622			577.94	0.48873	2.29622	0.51976	3.17326	3.57006	32.3604	36.7493			518.03	148.63	117.59	147.946	106.417	393.692	349.777	380.688
	1195	0	0.21216													1605.6	0	1605.6	0	1605.6	0	1605.6	0.0605	1605.6	0.22345	1605.6	0.23799	1605.6	0.2375			578.97	0.52622	2.28098	0.5135	3.02837	3.50151	31.3561	35.8925			518.93	150.284	119.512	150.118	107.013	384.654	346.302	375.211
	1205	0	0.14144													1604.64	0	1604.64	0	1604.64	0	1604.64	0.04982	1604.64	0.18289	1604.64	0.20742	1604.64	0.20324			580	0.52518	2.26429	0.52976	2.97255	3.43971	30.4519	34.463			520	151.177	120.905	151.619	109.281	384.01	345.142	371.952
	1215	0	0.14144													1603.67	0	1603.67	0	1603.67	0	1603.67	0.0427	1603.67	0.14622	1603.67	0.18122	1603.67	0.17123			581.04	0.44728	2.14969	0.49822	2.8826	3.31699	29.3596	33.6615			521.04	148.866	118.933	144.988	108.466	376.351	340.821	367.774
	1225	0	0.07072													1602.71	0	1602.71	0	1602.71	0	1602.71	0.03559	1602.71	0.11441	1602.71	0.15721	1602.71	0.14442			581.94	0.47486	2.19717	0.48635	2.94709	3.28896	28.9022	32.8606			521.94	151.616	120.518	148.562	107.74	375.624	336.658	359.731
	1235	0	0.28289													1601.74	0	1601.74	0	1601.74	0	1601.74	0.02847	1601.74	0.08836	1601.74	0.13537	1601.74	0.12061			582.98	0.46147	2.12335	0.48895	2.89232	3.15609	28.0394	31.7114			522.98	152.398	119.61	152.259	107.047	371.3	334.715	361.686
	1245	0	0.21216													1600.78	0	1600.78	0	1600.78	0	1600.78	0.02135	1600.78	0.06814	1600.78	0.11354	1600.78	0.09977			584.02	0.46303	2.10114	0.45641	2.90955	3.18992	27.1595	30.9156			524.02	148.923	119.259	148.9	107.973	364.582	332.596	353.081
	1255	0	0.21216													1599.81	0	1599.81	0	1599.81	0	1599.81	0.01423	1599.81	0.05328	1599.81	0.09389	1599.81	0.08192			585.07	0.47085	2.12111	0.49996	2.82974	3.06833	26.6301	30.286			525.07	149.748	118.873	149.886	107.562	360.741	324.559	354.315
	1265	0	0													1598.85	0	1598.85	0	1598.85	0	1598.85	0.01068	1598.85	0.04126	1598.85	0.07642	1598.85	0.06629			585.97	0.44969	2.05168	0.48714	2.79936	3.01586	26.0856	29.6178			525.97	150.402	119.625	149.894	107.734	360.401	327.862	345.122
	1275	0	0.28289													1597.88	0	1597.88	0	1597.88	0	1597.88	0.00712	1597.88	0.03054	1597.88	0.05895	1597.88	0.05215			587.01	0.43364	1.95227	0.484	2.65617	2.94749	25.3484	28.6639			527.01	152.33	120.713	147.446	105.535	350.494	320.548	343.147
	1285	0	0.07072													1596.92	0	1596.92	0	1596.92	0	1596.92	0.00356	1596.92	0.02069	1596.92	0.04585	1596.92	0.04023			588.05	0.43629	1.9846	0.46397	2.79191	2.89999	24.5779	27.8148			528.05	151.158	118.608	149.797	105.471	349.104	317.932	338.777
	1295	0	0.07072													1595.96	0	1595.96	0	1595.96	0	1595.96	0	1595.96	0.01165	1595.96	0.03493	1595.96	0.0298			588.95	0.43396	1.90073	0.47664	2.70823	2.81058	23.9146	27.0892			528.95	146.871	119.33	150.594	107.187	343.736	309.578	339.33
	1305	0	0.07072													1594.99	0	1594.99	0	1594.99	0	1594.99	0	1594.99	0.00506	1594.99	0.0262	1594.99	0.02012			590	0.39822	1.94266	0.46853	2.66795	2.75137	23.2941	26.4132			530	152.212	120.601	149.553	107.904	345.829	310.8	332.449
	1315	0	0.21216													1594.03	0	1594.03	0	1594.03	0	1594.03	0	1594.03	0.0014	1594.03	0.01747	1594.03	0.0134			591.02	0.40381	1.93346	0.41887	2.72234	2.70703	22.5515	25.7374			531.06	152.336	117.344	147.149	106.532	338.35	304.528	328.53
	1325	0	0													1593.06	0	1593.06	0	1593.06	0	1593.06	0	1593.06	0.000177305	1593.06	0.00873	1593.06	0.00745			592.05	0.39354	1.9391	0.42161	2.64502	2.61911	21.7086	24.7682			531.96	150.898	118.295	148.934	107.49	332.622	302.394	324.841
	1335	0	0													1592.1	0	1592.1	0	1592.1	0	1592.1	0	1592.1	-0.000715021	1592.1	0.00437	1592.1	0.00373			592.94	0.40831	1.86535	0.40856	2.63299	2.57383	21.3202	24.4703			533.03	150.199	117.614	149.95	105.242	327.381	298.124	317.014
	1345	0	0.07072													1591.13	0	1591.13	0	1591.13	0	1591.13	0	1591.13	0	1591.13	0	1591.13	0.000753012			593.97	0.39635	1.82502	0.40121	2.62174	2.51983	21.0142	23.5477			533.93	147.703	116.234	148.95	106.964	322.169	298.7	312.499
	1355	0	0.07072													1590.17	0	1590.17	0	1590.17	0	1590.17	0	1590.17	-0.000177305	1590.17	0	1590.17	0			595	0.40708	1.82846	0.40287	2.57314	2.44722	20.4709	23.0067			535	149.811	116.605	150.076	104.082	317.896	289.504	306.616
	1365	0	0.07072													1589.21	0	1589.21	0	1589.21	0	1589.21	0	1589.21	0	1589.21	0	1589.21	0			596.02	0.38497	1.76841	0.4194	2.66579	2.33702	19.8769	22.5548			536.06	146.955	113.776	150.093	104.462	318.197	289.634	298.539
	1375	0	0.14144													1588.24	0	1588.24	0	1588.24	0	1588.24	0	1588.24	-0.000762118	1588.24	0	1588.24	-0.00149			597.05	0.39117	1.74475	0.39465	2.52545	2.29125	19.114	21.703			536.96	147.44	114.776	149.415	103.099	314.654	281.372	306.651
	1385	0	0													1587.28	0	1587.28	0	1587.28	0	1587.28	0	1587.28	0.000177305	1587.28	0	1587.28	0			597.94	0.40687	1.75421	0.40117	2.54327	2.30165	18.845	21.4366			538.03	149.837	115.501	145.805	103.53	305.39	281.799	296.733
	1395	0	0.28289													1586.31	0	1586.31	0	1586.31	0	1586.31	0	1586.31	-0.00112	1586.31	0	1586.31	0			598.97	0.39581	1.77409	0.36787	2.49489	2.22854	18.2969	20.8149			538.93	149.034	114.457	145.228	105.194	302.831	278.568	296.349
	1405	0	0.07072													1585.35	0	1585.35	0	1585.35	0	1585.35	0	1585.35	0	1585.35	0	1585.35	0			600	0.39032	1.69203	0.41002	2.48928	2.23175	17.6538	20.1899			540	148.788	111.888	145.946	103.743	301.919	272.323	290.62
																1584.38	0	1584.38	0	1584.38	0	1584.38	0	1584.38	-0.00108	1584.38	0	1584.38	0.000736377													541.04	146.715	113.678	145.367	100.722	297.139	270.627	287.334
																1583.42	0	1583.42	0	1583.42	0	1583.42	0	1583.42	0	1583.42	0	1583.42	0.000736377													541.94	145.419	112.237	147.75	101.379	293.854	262.926	280.525
																1582.46	0	1582.46	0	1582.46	0	1582.46	0	1582.46	-0.00148	1582.46	0	1582.46	0.000736377													542.98	146.122	113.008	143.115	101.955	285.546	261.293	278.327
																1581.49	0	1581.49	0	1581.49	0	1581.49	0	1581.49	0	1581.49	0	1581.49	0													544.02	145.289	111.913	140.842	101.319	281.512	257.982	274.791
																1580.53	0	1580.53	0	1580.53	0	1580.53	0	1580.53	-0.000189394	1580.53	0	1580.53	-0.000736377													545.07	146.124	108.597	141.818	100.788	280.775	255.681	266.464
																1579.56	0	1579.56	0	1579.56	0	1579.56	0	1579.56	0	1579.56	0	1579.56	0													545.97	140.657	109.557	142.821	99.8853	273.439	250.568	264.61
																																										547.01	141.125	108.788	138.538	97.032	268.55	243.696	265.187
																																										548.05	141.172	106.432	140.65	97.6525	270.499	243.024	261.523
																																										548.95	137.131	108.103	138.034	98.3628	261.462	239.872	254.449
																																										550	141.41	106.322	136.956	96.2455	256.712	235.403	252.713
																																										551.04	137.781	105.272	136.52	96.4225	256.298	233.729	245.287
																																										551.94	138.727	103.901	134.773	97.2843	250.211	230.613	243.097
																																										552.98	134.786	103.594	133.296	93.0542	244.483	231.086	238.984
																																										554.02	133.676	102.3	131.514	93.022	240.522	221.078	233.945
																																										555.07	133.768	102.353	134.168	93.3907	239.529	222.4	230.91
																																										555.97	131.935	101.504	134.36	91.0737	231.412	216.921	227.91
																																										557.01	132.201	99.4364	130.043	91.9975	232.913	210.504	223.89
																																										558.05	129.639	97.4412	134.914	91.1687	230.006	213.774	221.523
																																										558.95	124.23	97.3225	130.343	89.7899	228.412	206.837	220.853
																																										560	127.676	96.5098	126.999	89.7888	221.857	203.082	214.956
																																										561.04	128.527	97.9508	127.418	86.8217	217.498	203.042	212.045
																																										561.94	126.712	96.8572	126.558	87.5092	210.971	198.559	204.945
																																										562.98	126.132	92.2725	125.203	86.5824	208.973	194.365	204.263
																																										564.02	122.805	95.203	122.261	86.5294	203.588	191.208	201.004
																																										565.07	122.51	92.5201	124.549	84.9955	203.41	191.863	197.193
																																										565.97	120.492	93.0723	119.594	84.2365	200.071	186.909	198.499
																																										567.01	117.642	92.8641	118.302	83.0185	197.487	179.769	191.595
																																										568.05	117.98	89.2868	119.346	82.1035	195.529	183.644	188.848
																																										568.95	118.064	87.647	119.177	80.7932	192.556	179.016	188.589
																																										570	117.837	87.7427	116.871	82.3697	188.662	175.873	184.315
																																										571.02	114.419	88.162	115.102	77.7125	185.46	173.348	178.698
																																										572.05	115.181	86.6317	112.927	78.0174	180.901	169.311	175.631
																																										572.94	113.442	86.4052	112.764	79.0608	182.365	164.461	174.925
																																										573.97	112.727	82.8336	110.797	75.8344	180.697	164.93	173.373
																																										575	111.226	83.425	109.239	76.0541	173.115	160.665	170.564
																																										576.02	110.451	83.2794	108.289	75.943	172.502	159.413	168.387
																																										577.05	108.867	80.8953	106.023	74.262	169.538	159.386	162.88
																																										577.94	107.786	79.7296	104.405	73.7984	163.779	152.627	160.735
																																										578.97	107.038	80.5704	104.268	71.7274	163.146	149.367	156.898
																																										580	103.94	78.8458	103.039	72.3654	161.21	151.042	157.457
																																										581.04	102.915	77.0364	99.7664	71.4356	156.792	146.048	152.253
																																										581.94	103.74	74.0219	102.169	69.1363	156.498	145.527	149.698
																																										582.98	99.5196	75.7512	99.7913	71.4765	153.676	141.986	146.401
																																										584.02	100.33	74.4439	98.8191	68.426	148.117	142.096	146.939
																																										585.07	96.2577	71.6787	96.1557	68.0602	145.324	139.075	143.08
																																										585.97	96.262	70.4495	95.4665	66.5504	141.715	136.204	137.785
																																										587.01	95.6282	71.5273	96.8026	66.0428	143.734	133.497	138.513
																																										588.05	95.0158	70.2222	94.7506	66.4043	140.295	133.256	135.249
																																										588.95	94.692	70.8319	89.9005	65.3154	137.959	130.996	136.239
																																										590	91.5335	68.4742	91.972	65.6177	135.326	126.714	133.304
																																										591.02	89.9519	66.7832	88.3012	64.3567	131.392	126.106	131.435
																																										592.05	91.6417	67.4493	88.7622	62.7506	126.588	122.803	129.299
																																										592.94	88.2891	66.2828	88.627	63.2932	130.826	118.296	125.855
																																										593.97	86.4183	65.9978	85.2728	59.6331	128.649	121.249	124.841
																																										595	87.0654	64.7045	85.2556	61.5217	125.966	116.999	121.865
																																										596.02	86.7005	63.5786	84.3136	59.5601	122.666	120.276	120.854
																																										597.05	83.7939	62.1653	84.7639	58.5237	122.701	114.215	116.232
																																										597.94	84.8885	60.327	84.1359	58.3517	119.113	112.423	116.023
																																										598.97	82.9745	62.1786	82.0359	57.8567	118.639	111.175	114.117
																																										600	78.4163	60.4719	79.0303	56.2826	113.431	109.197	113.476
																																										601.02	79.2061	60.7133	78.2781	56.0389	110.183	105.813	110.802
																																										602.05	76.4151	57.5073	76.7319	57.4576	111.902	103.625	110.1
																																										602.94	76.8714	56.3822	74.3723	54.0668	108.041	101.697	105.683
																																										603.97	75.5947	58.5051	76.7866	54.2169	105.947	102.162	106.346
																																										605	76.0569	56.2805	73.7164	54.5843	104.815	99.535	104.456
																																										606.02	73.5849	56.9218	74.2476	51.9606	102.792	98.7475	100.869
																																										607.05	70.8947	55.0476	71.2279	52.4315	99.7657	92.6562	96.1989
																																										607.94	71.408	53.4202	71.3599	51.7798	99.9434	94.5508	98.4496
																																										608.97	72.8879	51.7142	71.2948	48.46	96.4104	91.0274	97.1192
																																										610	70.4745	51.9261	68.7013	48.8672	95.8631	93.8578	94.8281
																																										611.02	71.1332	51.3162	67.1112	48.414	93.6	90.1165	93.5434
																																										612.05	67.4796	50.831	67.2863	48.7685	91.4276	91.8671	91.1866
																																										612.94	67.4572	49.5144	64.8465	47.7577	90.1594	88.4051	90.2617
																																										613.97	66.8639	49.3882	67.0897	46.1228	89.3198	86.6359	89.2085
																																										615	65.1751	48.5309	64.6728	45.5882	86.7116	81.844	86.8201
																																										616.02	66.6849	47.974	66.3848	44.3781	87.011	82.5646	85.7478
																																										617.05	61.2548	47.8172	63.6662	43.7968	84.2025	81.8943	85.2817
																																										617.94	62.6911	46.7112	61.1195	43.6803	82.4044	78.7489	81.9772
																																										618.97	61.973	45.5248	60.8457	44.0402	80.6775	79.0977	81.176
																																										620	59.2912	46.82	60.4913	42.8123	78.5588	79.1523	80.6674
																																										621.02	59.4127	43.4867	59.5598	44.0377	79.979	77.2208	77.275
																																										622.05	57.7649	45.1786	58.0938	41.9677	76.1353	74.9329	77.6829
																																										622.94	58.3794	43.2592	56.1706	41.8115	75.4112	73.529	76.2796
																																										623.97	55.0183	42.016	55.9652	41.6931	75.103	73.8581	73.4915
																																										625	55.2625	41.3542	57.0334	39.831	70.4209	70.7084	71.3002
																																										626.02	54.4812	40.9697	54.3527	40.1218	74.2477	69.517	71.4176
																																										627.05	51.5817	40.3605	53.1073	40.1232	71.5208	68.0787	71.9746
																																										627.94	50.8931	38.9169	54.1292	39.8687	67.3137	66.9929	71.5502
																																										628.97	53.4764	37.8889	51.4	38.3781	67.5066	65.1788	68.2493
																																										630	52.2298	37.7797	50.4621	37.4096	67.6534	62.9247	66.4112
																																										631.02	49.6214	37.2202	50.3009	37.2083	65.8057	64.4862	65.2417
																																										632.05	51.1352	38.4575	50.0078	35.6888	64.2887	63.3372	64.6991
																																										632.94	48.708	36.1655	48.6096	34.6925	62.5065	61.2422	60.4679
																																										633.97	47.2664	36.0375	47.3748	35.0296	60.4018	62.0974	60.7879
																																										635	46.3498	34.3063	46.9481	34.5563	59.4517	57.6939	59.7036
																																										636.02	46.2283	34.7871	47.5663	33.5907	59.1317	56.8247	59.0666
																																										637.05	44.5322	32.6507	45.0853	33.7898	58.9571	56.6527	55.7251
																																										637.94	43.1501	33.7783	44.2009	34.0161	57.0214	56.4614	56.9683
																																										638.97	43.2988	31.9055	45.7309	31.3723	56.4591	54.5273	54.9772
																																										640	42.3594	32.905	41.7953	30.9702	52.7677	52.71	54.3087
																																										641.01	42.4068	32.3702	41.4686	32.1228	54.2839	52.9398	52.2327
																																										642.02	40.8955	30.9767	41.0882	29.7241	53.6172	51.9538	52.2597
																																										643.04	39.523	30.2456	39.7725	29.8502	51.2769	48.7947	53.2853
																																										644.05	39.2859	29.4573	40.8591	30.0347	51.8984	48.8158	48.8148
																																										645.07	40.4633	28.6147	38.5219	29.3742	49.2755	50.2426	48.4504
																																										645.94	38.5687	27.8497	38.3481	29.7344	49.0103	47.3484	51.6268
																																										646.95	37.79	29.1183	39.1761	28.7253	47.8642	48.4544	49.5367
																																										647.97	38.3274	28.0377	35.1675	29.1915	45.8554	47.8698	46.44
																																										648.98	35.3354	27.213	35.578	28.4408	47.069	46.7117	47.5801
																																										650	35.6773	27.1481	36.2427	26.6906	45.9159	45.3919	45.6745

## Sheet: Fig. S2
Fig. S2F	M						OB*						SF						LF
	[Lipid]:[Protein]	Change in M.R.E (deg cm2 dmol-1)	Change in M.R.E. Error Bar (deg cm2 dmol-1)	Fit [Lipid]:[Protein] X-axis	Fit Change in M.R.E (deg cm2 dmol-1)		[Lipid]:[Protein]	Change in M.R.E (deg cm2 dmol-1)	Change in M.R.E. Error Bar (deg cm2 dmol-1)	Fit [Lipid]:[Protein] X-axis	Fit Change in M.R.E (deg cm2 dmol-1)		[Lipid]:[Protein]	Change in M.R.E (deg cm2 dmol-1)	Change in M.R.E. Error Bar (deg cm2 dmol-1)	Fit [Lipid]:[Protein] X-axis	Fit Change in M.R.E (deg cm2 dmol-1)		[Lipid]:[Protein]	Change in M.R.E (deg cm2 dmol-1)	Change in M.R.E. Error Bar (deg cm2 dmol-1)	Fit [Lipid]:[Protein] X-axis	Fit Change in M.R.E (deg cm2 dmol-1)
	0	0	322.786	0	0		0	0	676.915	0	0		0	0	399.267	0	0		0	0	508.427	0	0
	25	-2915.1	301.636	0.8008	-87.1802		5	-187.062	864.667	0.8008	-53.5622		5	-219.961	642.199	0.8008	-30.8151		5	-260.2	894.488	0.8008	-28.494
	50	-5036.32	503.77	1.6016	-174.299		10	-721.564	947.377	1.6016	-106.901		10	-497.154	649.002	1.6016	-61.5694		10	-312.802	786.198	1.6016	-56.691
	75	-7844.14	636.187	2.4024	-261.357		15	-1227.35	981.495	2.4024	-160.013		15	-635.662	794.431	2.4024	-92.2622		25	-821.529	759.721	2.4024	-84.5945
	100	-9865.65	1048.12	3.2032	-348.352		20	-1427.88	930.872	3.2032	-212.895		20	-553.793	596.619	3.2032	-122.893		37.5	-1036.34	490.908	3.2032	-112.208
	150	-14864.4	1233.83	4.004	-435.285		25	-1508.86	821.904	4.004	-265.542		25	-967.078	662.537	4.004	-153.461		50	-1515.9	748.474	4.004	-139.533
	200	-17510.6	1141.28	4.8048	-522.155		50	-2631.48	830.617	4.8048	-317.953		37.5	-1431.68	671.324	4.8048	-183.966		75	-1512.78	853.149	4.8048	-166.575
	300	-20324.5	958.052	5.60561	-608.961		75	-2898.05	1011.79	5.60561	-370.122		50	-1742.7	693.921	5.60561	-214.408		100	-2226.1	826.689	5.60561	-193.336
	400	-22265.3	824.001	6.40641	-695.703		100	-4622.53	597.86	6.40641	-422.047		75	-2449.81	664.878	6.40641	-244.785		150	-2271.06	849.015	6.40641	-219.82
	600	-23314.1	373.263	7.20721	-782.379		150	-4496.35	1015.34	7.20721	-473.724		100	-3444.17	1008.89	7.20721	-275.097		200	-2744.19	931.698	7.20721	-246.029
	800	-24618.4	638.322	8.00801	-868.991		200	-5225.37	675.854	8.00801	-525.149		150	-4206.74	1068.41	8.00801	-305.344		250	-2992.28	900.224	8.00801	-271.966
				8.80881	-955.537		300	-5274.33	774.303	8.80881	-576.319		200	-4698.04	1072.01	8.80881	-335.524		450	-3489.27	843.282	8.80881	-297.636
				9.60961	-1042.02		450	-5090.63	709.168	9.60961	-627.229		250	-4796.16	1053.7	9.60961	-365.638		800	-4193.7	990.045	9.60961	-323.04
				10.4104	-1128.43		600	-5788.33	980.39	10.4104	-677.877		450	-5638.41	1436.64	10.4104	-395.685					10.4104	-348.181
				11.2112	-1214.77		800	-5573.68	902.77	11.2112	-728.258		800	-6110.64	1318.1	11.2112	-425.664					11.2112	-373.064
				12.012	-1301.05					12.012	-778.369					12.012	-455.574					12.012	-397.69
				12.8128	-1387.25					12.8128	-828.207					12.8128	-485.415					12.8128	-422.064
				13.6136	-1473.39					13.6136	-877.766					13.6136	-515.187					13.6136	-446.186
				14.4144	-1559.46					14.4144	-927.045					14.4144	-544.888					14.4144	-470.062
				15.2152	-1645.46					15.2152	-976.039					15.2152	-574.518					15.2152	-493.693
				16.016	-1731.38					16.016	-1024.74					16.016	-604.076					16.016	-517.082
				16.8168	-1817.24					16.8168	-1073.16					16.8168	-633.562					16.8168	-540.232
				17.6176	-1903.02					17.6176	-1121.27					17.6176	-662.975					17.6176	-563.147
				18.4184	-1988.72					18.4184	-1169.09					18.4184	-692.315					18.4184	-585.828
				19.2192	-2074.36					19.2192	-1216.61					19.2192	-721.581					19.2192	-608.279
				20.02	-2159.92					20.02	-1263.81					20.02	-750.772					20.02	-630.501
				20.8208	-2245.4					20.8208	-1310.71					20.8208	-779.887					20.8208	-652.499
				21.6216	-2330.81					21.6216	-1357.29					21.6216	-808.926					21.6216	-674.275
				22.4224	-2416.14					22.4224	-1403.56					22.4224	-837.889					22.4224	-695.83
				23.2232	-2501.4					23.2232	-1449.51					23.2232	-866.774					23.2232	-717.169
				24.024	-2586.57					24.024	-1495.13					24.024	-895.581					24.024	-738.293
				24.8248	-2671.67					24.8248	-1540.42					24.8248	-924.31					24.8248	-759.205
				25.6256	-2756.69					25.6256	-1585.39					25.6256	-952.959					25.6256	-779.907
				26.4264	-2841.63					26.4264	-1630.01					26.4264	-981.528					26.4264	-800.403
				27.2272	-2926.49					27.2272	-1674.31					27.2272	-1010.02					27.2272	-820.694
				28.028	-3011.27					28.028	-1718.26					28.028	-1038.42					28.028	-840.783
				28.8288	-3095.96					28.8288	-1761.87					28.8288	-1066.75					28.8288	-860.673
				29.6296	-3180.57					29.6296	-1805.13					29.6296	-1094.99					29.6296	-880.365
				30.4304	-3265.1					30.4304	-1848.04					30.4304	-1123.15					30.4304	-899.862
				31.2312	-3349.55					31.2312	-1890.6					31.2312	-1151.23					31.2312	-919.167
				32.032	-3433.91					32.032	-1932.81					32.032	-1179.22					32.032	-938.282
				32.8328	-3518.18					32.8328	-1974.66					32.8328	-1207.12					32.8328	-957.209
				33.6336	-3602.37					33.6336	-2016.15					33.6336	-1234.94					33.6336	-975.95
				34.4344	-3686.47					34.4344	-2057.27					34.4344	-1262.67					34.4344	-994.508
				35.2352	-3770.48					35.2352	-2098.03					35.2352	-1290.32					35.2352	-1012.88
				36.036	-3854.4					36.036	-2138.43					36.036	-1317.88					36.036	-1031.08
				36.8368	-3938.23					36.8368	-2178.46					36.8368	-1345.34					36.8368	-1049.1
				37.6376	-4021.97					37.6376	-2218.11					37.6376	-1372.72					37.6376	-1066.95
				38.4384	-4105.63					38.4384	-2257.39					38.4384	-1400.01					38.4384	-1084.62
				39.2392	-4189.18					39.2392	-2296.3					39.2392	-1427.21					39.2392	-1102.13
				40.04	-4272.65					40.04	-2334.84					40.04	-1454.32					40.04	-1119.46
				40.8408	-4356.02					40.8408	-2372.99					40.8408	-1481.33					40.8408	-1136.63
				41.6416	-4439.3					41.6416	-2410.77					41.6416	-1508.26					41.6416	-1153.63
				42.4424	-4522.48					42.4424	-2448.16					42.4424	-1535.08					42.4424	-1170.47
				43.2432	-4605.57					43.2432	-2485.18					43.2432	-1561.82					43.2432	-1187.15
				44.044	-4688.55					44.044	-2521.81					44.044	-1588.46					44.044	-1203.67
				44.8448	-4771.44					44.8448	-2558.06					44.8448	-1615					44.8448	-1220.04
				45.6457	-4854.23					45.6457	-2593.92					45.6457	-1641.45					45.6457	-1236.25
				46.4464	-4936.92					46.4464	-2629.4					46.4464	-1667.81					46.4464	-1252.31
				47.2473	-5019.52					47.2473	-2664.5					47.2473	-1694.06					47.2473	-1268.21
				48.0481	-5102					48.0481	-2699.21					48.0481	-1720.22					48.0481	-1283.97
				48.8488	-5184.39					48.8488	-2733.54					48.8488	-1746.28					48.8488	-1299.58
				49.6497	-5266.67					49.6497	-2767.48					49.6497	-1772.24					49.6497	-1315.05
				50.4504	-5348.85					50.4504	-2801.04					50.4504	-1798.1					50.4504	-1330.36
				51.2512	-5430.92					51.2512	-2834.21					51.2512	-1823.85					51.2512	-1345.54
				52.0521	-5512.89					52.0521	-2867					52.0521	-1849.51					52.0521	-1360.58
				52.8528	-5594.75					52.8528	-2899.41					52.8528	-1875.07					52.8528	-1375.48
				53.6536	-5676.5					53.6536	-2931.43					53.6536	-1900.52					53.6536	-1390.24
				54.4545	-5758.14					54.4545	-2963.07					54.4545	-1925.87					54.4545	-1404.86
				55.2553	-5839.67					55.2553	-2994.33					55.2553	-1951.12					55.2553	-1419.36
				56.0561	-5921.09					56.0561	-3025.21					56.0561	-1976.26					56.0561	-1433.71
				56.8569	-6002.4					56.8569	-3055.72					56.8569	-2001.3					56.8569	-1447.94
				57.6577	-6083.6					57.6577	-3085.85					57.6577	-2026.23					57.6577	-1462.04
				58.4585	-6164.68					58.4585	-3115.6					58.4585	-2051.06					58.4585	-1476.01
				59.2593	-6245.64					59.2593	-3144.98					59.2593	-2075.78					59.2593	-1489.86
				60.0601	-6326.49					60.0601	-3173.98					60.0601	-2100.4					60.0601	-1503.58
				60.8609	-6407.22					60.8609	-3202.62					60.8609	-2124.9					60.8609	-1517.17
				61.6617	-6487.84					61.6617	-3230.89					61.6617	-2149.3					61.6617	-1530.65
				62.4625	-6568.33					62.4625	-3258.79					62.4625	-2173.59					62.4625	-1544
				63.2633	-6648.7					63.2633	-3286.34					63.2633	-2197.77					63.2633	-1557.24
				64.0641	-6728.96					64.0641	-3313.52					64.0641	-2221.84					64.0641	-1570.36
				64.8649	-6809.09					64.8649	-3340.34					64.8649	-2245.79					64.8649	-1583.36
				65.6657	-6889.09					65.6657	-3366.81					65.6657	-2269.64					65.6657	-1596.24
				66.4665	-6968.97					66.4665	-3392.92					66.4665	-2293.38					66.4665	-1609.02
				67.2673	-7048.73					67.2673	-3418.68					67.2673	-2317					67.2673	-1621.68
				68.0681	-7128.36					68.0681	-3444.1					68.0681	-2340.52					68.0681	-1634.23
				68.8689	-7207.86					68.8689	-3469.17					68.8689	-2363.92					68.8689	-1646.67
				69.6697	-7287.23					69.6697	-3493.9					69.6697	-2387.2					69.6697	-1659
				70.4705	-7366.47					70.4705	-3518.29					70.4705	-2410.37					70.4705	-1671.23
				71.2713	-7445.58					71.2713	-3542.35					71.2713	-2433.43					71.2713	-1683.35
				72.0721	-7524.55					72.0721	-3566.07					72.0721	-2456.38					72.0721	-1695.36
				72.8729	-7603.39					72.8729	-3589.47					72.8729	-2479.2					72.8729	-1707.27
				73.6737	-7682.1					73.6737	-3612.54					73.6737	-2501.92					73.6737	-1719.08
				74.4745	-7760.67					74.4745	-3635.29					74.4745	-2524.51					74.4745	-1730.79
				75.2753	-7839.11					75.2753	-3657.72					75.2753	-2546.99					75.2753	-1742.4
				76.0761	-7917.4					76.0761	-3679.83					76.0761	-2569.36					76.0761	-1753.91
				76.8769	-7995.56					76.8769	-3701.63					76.8769	-2591.6					76.8769	-1765.32
				77.6777	-8073.57					77.6777	-3723.13					77.6777	-2613.73					77.6777	-1776.63
				78.4785	-8151.44					78.4785	-3744.32					78.4785	-2635.74					78.4785	-1787.85
				79.2793	-8229.17					79.2793	-3765.21					79.2793	-2657.64					79.2793	-1798.98
				80.0801	-8306.75					80.0801	-3785.8					80.0801	-2679.41					80.0801	-1810.01
				80.8809	-8384.19					80.8809	-3806.1					80.8809	-2701.07					80.8809	-1820.95
				81.6817	-8461.48					81.6817	-3826.11					81.6817	-2722.6					81.6817	-1831.8
				82.4825	-8538.62					82.4825	-3845.83					82.4825	-2744.02					82.4825	-1842.56
				83.2833	-8615.61					83.2833	-3865.27					83.2833	-2765.32					83.2833	-1853.23
				84.0841	-8692.45					84.0841	-3884.43					84.0841	-2786.49					84.0841	-1863.81
				84.8849	-8769.14					84.8849	-3903.32					84.8849	-2807.55					84.8849	-1874.3
				85.6857	-8845.67					85.6857	-3921.93					85.6857	-2828.49					85.6857	-1884.71
				86.4865	-8922.05					86.4865	-3940.28					86.4865	-2849.3					86.4865	-1895.03
				87.2873	-8998.27					87.2873	-3958.36					87.2873	-2870					87.2873	-1905.27
				88.0881	-9074.34					88.0881	-3976.19					88.0881	-2890.57					88.0881	-1915.42
				88.8889	-9150.24					88.8889	-3993.75					88.8889	-2911.03					88.8889	-1925.5
				89.6897	-9225.99					89.6897	-4011.06					89.6897	-2931.36					89.6897	-1935.49
				90.4905	-9301.57					90.4905	-4028.13					90.4905	-2951.57					90.4905	-1945.4
				91.2913	-9376.99					91.2913	-4044.94					91.2913	-2971.66					91.2913	-1955.23
				92.0921	-9452.25					92.0921	-4061.52					92.0921	-2991.62					92.0921	-1964.98
				92.8929	-9527.34					92.8929	-4077.86					92.8929	-3011.47					92.8929	-1974.66
				93.6937	-9602.26					93.6937	-4093.96					93.6937	-3031.19					93.6937	-1984.25
				94.4945	-9677.02					94.4945	-4109.83					94.4945	-3050.79					94.4945	-1993.77
				95.2953	-9751.6					95.2953	-4125.47					95.2953	-3070.27					95.2953	-2003.22
				96.0961	-9826.02					96.0961	-4140.88					96.0961	-3089.63					96.0961	-2012.59
				96.8969	-9900.26					96.8969	-4156.08					96.8969	-3108.86					96.8969	-2021.89
				97.6977	-9974.32					97.6977	-4171.06					97.6977	-3127.97					97.6977	-2031.11
				98.4985	-10048.2					98.4985	-4185.82					98.4985	-3146.96					98.4985	-2040.26
				99.2993	-10121.9					99.2993	-4200.37					99.2993	-3165.83					99.2993	-2049.34
				100.1	-10195.5					100.1	-4214.72					100.1	-3184.58					100.1	-2058.35
				100.901	-10268.8					100.901	-4228.85					100.901	-3203.2					100.901	-2067.29
				101.702	-10342					101.702	-4242.79					101.702	-3221.7					101.702	-2076.16
				102.502	-10415					102.502	-4256.53					102.502	-3240.08					102.502	-2084.96
				103.303	-10487.8					103.303	-4270.08					103.303	-3258.34					103.303	-2093.7
				104.104	-10560.4					104.104	-4283.43					104.104	-3276.48					104.104	-2102.36
				104.905	-10632.9					104.905	-4296.6					104.905	-3294.49					104.905	-2110.96
				105.706	-10705.1					105.706	-4309.58					105.706	-3312.39					105.706	-2119.5
				106.507	-10777.2					106.507	-4322.37					106.507	-3330.16					106.507	-2127.97
				107.307	-10849					107.307	-4334.99					107.307	-3347.81					107.307	-2136.38
				108.108	-10920.7					108.108	-4347.43					108.108	-3365.34					108.108	-2144.72
				108.909	-10992.2					108.909	-4359.7					108.909	-3382.75					108.909	-2153
				109.71	-11063.5					109.71	-4371.79					109.71	-3400.04					109.71	-2161.22
				110.511	-11134.6					110.511	-4383.72					110.511	-3417.21					110.511	-2169.37
				111.311	-11205.4					111.311	-4395.48					111.311	-3434.25					111.311	-2177.47
				112.112	-11276.1					112.112	-4407.08					112.112	-3451.18					112.112	-2185.5
				112.913	-11346.6					112.913	-4418.52					112.913	-3467.99					112.913	-2193.48
				113.714	-11416.9					113.714	-4429.8					113.714	-3484.68					113.714	-2201.39
				114.515	-11487					114.515	-4440.93					114.515	-3501.25					114.515	-2209.25
				115.315	-11556.9					115.315	-4451.91					115.315	-3517.7					115.315	-2217.05
				116.116	-11626.5					116.116	-4462.73					116.116	-3534.03					116.116	-2224.79
				116.917	-11696					116.917	-4473.41					116.917	-3550.25					116.917	-2232.48
				117.718	-11765.2					117.718	-4483.94					117.718	-3566.35					117.718	-2240.11
				118.519	-11834.3					118.519	-4494.33					118.519	-3582.33					118.519	-2247.68
				119.319	-11903.1					119.319	-4504.59					119.319	-3598.19					119.319	-2255.2
				120.12	-11971.7					120.12	-4514.7					120.12	-3613.93					120.12	-2262.67
				120.921	-12040.1					120.921	-4524.68					120.921	-3629.56					120.921	-2270.08
				121.722	-12108.2					121.722	-4534.52					121.722	-3645.08					121.722	-2277.44
				122.523	-12176.2					122.523	-4544.24					122.523	-3660.48					122.523	-2284.74
				123.323	-12243.9					123.323	-4553.82					123.323	-3675.76					123.323	-2291.99
				124.124	-12311.4					124.124	-4563.28					124.124	-3690.93					124.124	-2299.19
				124.925	-12378.7					124.925	-4572.61					124.925	-3705.98					124.925	-2306.34
				125.726	-12445.8					125.726	-4581.83					125.726	-3720.92					125.726	-2313.44
				126.527	-12512.6					126.527	-4590.92					126.527	-3735.75					126.527	-2320.49
				127.327	-12579.2					127.327	-4599.89					127.327	-3750.46					127.327	-2327.49
				128.128	-12645.6					128.128	-4608.75					128.128	-3765.07					128.128	-2334.44
				128.929	-12711.8					128.929	-4617.49					128.929	-3779.56					128.929	-2341.34
				129.73	-12777.7					129.73	-4626.12					129.73	-3793.94					129.73	-2348.2
				130.531	-12843.3					130.531	-4634.64					130.531	-3808.2					130.531	-2355
				131.331	-12908.8					131.331	-4643.05					131.331	-3822.36					131.331	-2361.76
				132.132	-12974					132.132	-4651.35					132.132	-3836.41					132.132	-2368.47
				132.933	-13039					132.933	-4659.55					132.933	-3850.35					132.933	-2375.14
				133.734	-13103.7					133.734	-4667.64					133.734	-3864.18					133.734	-2381.76
				134.535	-13168.2					134.535	-4675.63					134.535	-3877.9					134.535	-2388.33
				135.335	-13232.5					135.335	-4683.53					135.335	-3891.52					135.335	-2394.86
				136.136	-13296.5					136.136	-4691.32					136.136	-3905.03					136.136	-2401.34
				136.937	-13360.2					136.937	-4699.01					136.937	-3918.43					136.937	-2407.78
				137.738	-13423.7					137.738	-4706.61					137.738	-3931.72					137.738	-2414.18
				138.539	-13487					138.539	-4714.12					138.539	-3944.91					138.539	-2420.53
				139.339	-13550					139.339	-4721.53					139.339	-3958					139.339	-2426.84
				140.14	-13612.8					140.14	-4728.86					140.14	-3970.98					140.14	-2433.11
				140.941	-13675.3					140.941	-4736.09					140.941	-3983.86					140.941	-2439.34
				141.742	-13737.6					141.742	-4743.24					141.742	-3996.63					141.742	-2445.52
				142.543	-13799.6					142.543	-4750.3					142.543	-4009.31					142.543	-2451.66
				143.343	-13861.4					143.343	-4757.27					143.343	-4021.88					143.343	-2457.77
				144.144	-13922.9					144.144	-4764.16					144.144	-4034.35					144.144	-2463.83
				144.945	-13984.1					144.945	-4770.97					144.945	-4046.72					144.945	-2469.85
				145.746	-14045.1					145.746	-4777.69					145.746	-4058.99					145.746	-2475.83
				146.547	-14105.8					146.547	-4784.34					146.547	-4071.16					146.547	-2481.77
				147.347	-14166.3					147.347	-4790.91					147.347	-4083.23					147.347	-2487.67
				148.148	-14226.5					148.148	-4797.4					148.148	-4095.21					148.148	-2493.54
				148.949	-14286.4					148.949	-4803.81					148.949	-4107.09					148.949	-2499.37
				149.75	-14346.1					149.75	-4810.15					149.75	-4118.87					149.75	-2505.15
				150.551	-14405.5					150.551	-4816.42					150.551	-4130.55					150.551	-2510.9
				151.351	-14464.7					151.351	-4822.61					151.351	-4142.14					151.351	-2516.62
				152.152	-14523.6					152.152	-4828.73					152.152	-4153.64					152.152	-2522.29
				152.953	-14582.2					152.953	-4834.78					152.953	-4165.04					152.953	-2527.93
				153.754	-14640.5					153.754	-4840.76					153.754	-4176.35					153.754	-2533.54
				154.555	-14698.6					154.555	-4846.68					154.555	-4187.57					154.555	-2539.11
				155.355	-14756.4					155.355	-4852.52					155.355	-4198.69					155.355	-2544.64
				156.156	-14813.9					156.156	-4858.3					156.156	-4209.73					156.156	-2550.13
				156.957	-14871.2					156.957	-4864.02					156.957	-4220.67					156.957	-2555.6
				157.758	-14928.2					157.758	-4869.67					157.758	-4231.52					157.758	-2561.02
				158.559	-14984.9					158.559	-4875.26					158.559	-4242.29					158.559	-2566.42
				159.359	-15041.3					159.359	-4880.78					159.359	-4252.96					159.359	-2571.78
				160.16	-15097.5					160.16	-4886.25					160.16	-4263.55					160.16	-2577.1
				160.961	-15153.3					160.961	-4891.65					160.961	-4274.05					160.961	-2582.39
				161.762	-15208.9					161.762	-4897					161.762	-4284.46					161.762	-2587.65
				162.563	-15264.3					162.563	-4902.28					162.563	-4294.79					162.563	-2592.88
				163.363	-15319.3					163.363	-4907.51					163.363	-4305.03					163.363	-2598.07
				164.164	-15374.1					164.164	-4912.68					164.164	-4315.19					164.164	-2603.24
				164.965	-15428.5					164.965	-4917.8					164.965	-4325.26					164.965	-2608.37
				165.766	-15482.7					165.766	-4922.86					165.766	-4335.26					165.766	-2613.46
				166.567	-15536.7					166.567	-4927.87					166.567	-4345.16					166.567	-2618.53
				167.367	-15590.3					167.367	-4932.82					167.367	-4354.99					167.367	-2623.57
				168.168	-15643.6					168.168	-4937.72					168.168	-4364.74					168.168	-2628.57
				168.969	-15696.7					168.969	-4942.57					168.969	-4374.4					168.969	-2633.55
				169.77	-15749.5					169.77	-4947.37					169.77	-4383.99					169.77	-2638.49
				170.571	-15802					170.571	-4952.11					170.571	-4393.49					170.571	-2643.4
				171.371	-15854.2					171.371	-4956.81					171.371	-4402.92					171.371	-2648.29
				172.172	-15906.1					172.172	-4961.46					172.172	-4412.27					172.172	-2653.14
				172.973	-15957.8					172.973	-4966.06					172.973	-4421.54					172.973	-2657.97
				173.774	-16009.1					173.774	-4970.61					173.774	-4430.74					173.774	-2662.77
				174.575	-16060.2					174.575	-4975.12					174.575	-4439.86					174.575	-2667.54
				175.375	-16111					175.375	-4979.58					175.375	-4448.9					175.375	-2672.28
				176.176	-16161.5					176.176	-4983.99					176.176	-4457.87					176.176	-2676.99
				176.977	-16211.7					176.977	-4988.36					176.977	-4466.77					176.977	-2681.67
				177.778	-16261.6					177.778	-4992.69					177.778	-4475.59					177.778	-2686.33
				178.579	-16311.2					178.579	-4996.97					178.579	-4484.34					178.579	-2690.95
				179.379	-16360.6					179.379	-5001.2					179.379	-4493.02					179.379	-2695.55
				180.18	-16409.7					180.18	-5005.4					180.18	-4501.62					180.18	-2700.13
				180.981	-16458.4					180.981	-5009.55					180.981	-4510.16					180.981	-2704.68
				181.782	-16506.9					181.782	-5013.67					181.782	-4518.62					181.782	-2709.2
				182.583	-16555.1					182.583	-5017.74					182.583	-4527.02					182.583	-2713.69
				183.383	-16603					183.383	-5021.77					183.383	-4535.34					183.383	-2718.16
				184.184	-16650.6					184.184	-5025.76					184.184	-4543.6					184.184	-2722.6
				184.985	-16698					184.985	-5029.72					184.985	-4551.79					184.985	-2727.02
				185.786	-16745					185.786	-5033.63					185.786	-4559.92					185.786	-2731.41
				186.587	-16791.7					186.587	-5037.51					186.587	-4567.97					186.587	-2735.77
				187.387	-16838.2					187.387	-5041.35					187.387	-4575.96					187.387	-2740.11
				188.188	-16884.4					188.188	-5045.15					188.188	-4583.89					188.188	-2744.43
				188.989	-16930.3					188.989	-5048.92					188.989	-4591.75					188.989	-2748.72
				189.79	-16975.9					189.79	-5052.65					189.79	-4599.54					189.79	-2752.99
				190.591	-17021.2					190.591	-5056.34					190.591	-4607.28					190.591	-2757.23
				191.391	-17066.2					191.391	-5060					191.391	-4614.95					191.391	-2761.45
				192.192	-17111					192.192	-5063.63					192.192	-4622.55					192.192	-2765.64
				192.993	-17155.5					192.993	-5067.22					192.993	-4630.1					192.993	-2769.81
				193.794	-17199.6					193.794	-5070.77					193.794	-4637.58					193.794	-2773.96
				194.595	-17243.5					194.595	-5074.3					194.595	-4645.01					194.595	-2778.08
				195.395	-17287.1					195.395	-5077.79					195.395	-4652.37					195.395	-2782.18
				196.196	-17330.5					196.196	-5081.25					196.196	-4659.67					196.196	-2786.26
				196.997	-17373.5					196.997	-5084.68					196.997	-4666.92					196.997	-2790.32
				197.798	-17416.3					197.798	-5088.07					197.798	-4674.1					197.798	-2794.35
				198.599	-17458.7					198.599	-5091.44					198.599	-4681.23					198.599	-2798.36
				199.399	-17500.9					199.399	-5094.77					199.399	-4688.3					199.399	-2802.35
				200.2	-17542.8					200.2	-5098.08					200.2	-4695.32					200.2	-2806.31
				201.001	-17584.5					201.001	-5101.35					201.001	-4702.27					201.001	-2810.26
				201.802	-17625.8					201.802	-5104.6					201.802	-4709.18					201.802	-2814.18
				202.603	-17666.9					202.603	-5107.81					202.603	-4716.02					202.603	-2818.08
				203.403	-17707.7					203.403	-5111					203.403	-4722.81					203.403	-2821.96
				204.204	-17748.2					204.204	-5114.16					204.204	-4729.55					204.204	-2825.82
				205.005	-17788.5					205.005	-5117.29					205.005	-4736.23					205.005	-2829.66
				205.806	-17828.4					205.806	-5120.39					205.806	-4742.86					205.806	-2833.47
				206.607	-17868.1					206.607	-5123.47					206.607	-4749.44					206.607	-2837.27
				207.407	-17907.5					207.407	-5126.52					207.407	-4755.97					207.407	-2841.05
				208.208	-17946.7					208.208	-5129.54					208.208	-4762.44					208.208	-2844.8
				209.009	-17985.6					209.009	-5132.53					209.009	-4768.86					209.009	-2848.54
				209.81	-18024.2					209.81	-5135.5					209.81	-4775.23					209.81	-2852.25
				210.611	-18062.5					210.611	-5138.45					210.611	-4781.55					210.611	-2855.95
				211.411	-18100.6					211.411	-5141.37					211.411	-4787.82					211.411	-2859.62
				212.212	-18138.4					212.212	-5144.26					212.212	-4794.05					212.212	-2863.28
				213.013	-18175.9					213.013	-5147.13					213.013	-4800.22					213.013	-2866.92
				213.814	-18213.2					213.814	-5149.98					213.814	-4806.34					213.814	-2870.53
				214.615	-18250.1					214.615	-5152.8					214.615	-4812.42					214.615	-2874.13
				215.415	-18286.9					215.415	-5155.59					215.415	-4818.45					215.415	-2877.71
				216.216	-18323.4					216.216	-5158.37					216.216	-4824.43					216.216	-2881.27
				217.017	-18359.6					217.017	-5161.12					217.017	-4830.37					217.017	-2884.82
				217.818	-18395.5					217.818	-5163.84					217.818	-4836.26					217.818	-2888.34
				218.619	-18431.2					218.619	-5166.55					218.619	-4842.1					218.619	-2891.84
				219.419	-18466.6					219.419	-5169.23					219.419	-4847.9					219.419	-2895.33
				220.22	-18501.8					220.22	-5171.89					220.22	-4853.65					220.22	-2898.8
				221.021	-18536.7					221.021	-5174.53					221.021	-4859.36					221.021	-2902.25
				221.822	-18571.4					221.822	-5177.15					221.822	-4865.02					221.822	-2905.68
				222.623	-18605.8					222.623	-5179.74					222.623	-4870.65					222.623	-2909.1
				223.423	-18639.9					223.423	-5182.31					223.423	-4876.22					223.423	-2912.5
				224.224	-18673.8					224.224	-5184.87					224.224	-4881.76					224.224	-2915.88
				225.025	-18707.5					225.025	-5187.4					225.025	-4887.25					225.025	-2919.24
				225.826	-18740.9					225.826	-5189.91					225.826	-4892.7					225.826	-2922.59
				226.627	-18774.1					226.627	-5192.4					226.627	-4898.11					226.627	-2925.91
				227.427	-18807					227.427	-5194.88					227.427	-4903.48					227.427	-2929.23
				228.228	-18839.6					228.228	-5197.33					228.228	-4908.81					228.228	-2932.52
				229.029	-18872.1					229.029	-5199.76					229.029	-4914.1					229.029	-2935.8
				229.83	-18904.3					229.83	-5202.17					229.83	-4919.34					229.83	-2939.06
				230.631	-18936.2					230.631	-5204.57					230.631	-4924.55					230.631	-2942.31
				231.431	-18967.9					231.431	-5206.94					231.431	-4929.72					231.431	-2945.54
				232.232	-18999.4					232.232	-5209.3					232.232	-4934.85					232.232	-2948.75
				233.033	-19030.6					233.033	-5211.64					233.033	-4939.94					233.033	-2951.94
				233.834	-19061.6					233.834	-5213.96					233.834	-4944.99					233.834	-2955.13
				234.635	-19092.4					234.635	-5216.26					234.635	-4950.01					234.635	-2958.29
				235.435	-19122.9					235.435	-5218.55					235.435	-4954.98					235.435	-2961.44
				236.236	-19153.2					236.236	-5220.82					236.236	-4959.93					236.236	-2964.57
				237.037	-19183.3					237.037	-5223.07					237.037	-4964.83					237.037	-2967.69
				237.838	-19213.1					237.838	-5225.3					237.838	-4969.7					237.838	-2970.79
				238.639	-19242.7					238.639	-5227.51					238.639	-4974.53					238.639	-2973.88
				239.439	-19272.1					239.439	-5229.71					239.439	-4979.32					239.439	-2976.95
				240.24	-19301.3					240.24	-5231.89					240.24	-4984.09					240.24	-2980.01
				241.041	-19330.2					241.041	-5234.06					241.041	-4988.81					241.041	-2983.05
				241.842	-19358.9					241.842	-5236.21					241.842	-4993.5					241.842	-2986.08
				242.643	-19387.4					242.643	-5238.34					242.643	-4998.16					242.643	-2989.09
				243.443	-19415.7					243.443	-5240.46					243.443	-5002.78					243.443	-2992.09
				244.244	-19443.8					244.244	-5242.56					244.244	-5007.37					244.244	-2995.08
				245.045	-19471.7					245.045	-5244.65					245.045	-5011.93					245.045	-2998.05
				245.846	-19499.3					245.846	-5246.72					245.846	-5016.45					245.846	-3001
				246.647	-19526.7					246.647	-5248.77					246.647	-5020.94					246.647	-3003.94
				247.447	-19553.9					247.447	-5250.81					247.447	-5025.4					247.447	-3006.87
				248.248	-19581					248.248	-5252.84					248.248	-5029.82					248.248	-3009.78
				249.049	-19607.8					249.049	-5254.85					249.049	-5034.21					249.049	-3012.68
				249.85	-19634.4					249.85	-5256.85					249.85	-5038.58					249.85	-3015.56
				250.651	-19660.7					250.651	-5258.83					250.651	-5042.91					250.651	-3018.43
				251.451	-19686.9					251.451	-5260.79					251.451	-5047.21					251.451	-3021.29
				252.252	-19712.9					252.252	-5262.75					252.252	-5051.48					252.252	-3024.14
				253.053	-19738.7					253.053	-5264.69					253.053	-5055.72					253.053	-3026.97
				253.854	-19764.3					253.854	-5266.61					253.854	-5059.92					253.854	-3029.78
				254.655	-19789.7					254.655	-5268.52					254.655	-5064.1					254.655	-3032.59
				255.455	-19814.9					255.455	-5270.42					255.455	-5068.25					255.455	-3035.38
				256.256	-19839.9					256.256	-5272.31					256.256	-5072.37					256.256	-3038.15
				257.057	-19864.7					257.057	-5274.18					257.057	-5076.46					257.057	-3040.92
				257.858	-19889.3					257.858	-5276.04					257.858	-5080.53					257.858	-3043.67
				258.659	-19913.8					258.659	-5277.88					258.659	-5084.56					258.659	-3046.41
				259.459	-19938					259.459	-5279.71					259.459	-5088.56					259.459	-3049.14
				260.26	-19962.1					260.26	-5281.53					260.26	-5092.54					260.26	-3051.85
				261.061	-19985.9					261.061	-5283.34					261.061	-5096.49					261.061	-3054.55
				261.862	-20009.6					261.862	-5285.13					261.862	-5100.42					261.862	-3057.24
				262.663	-20033.1					262.663	-5286.91					262.663	-5104.31					262.663	-3059.91
				263.463	-20056.4					263.463	-5288.68					263.463	-5108.18					263.463	-3062.58
				264.264	-20079.6					264.264	-5290.44					264.264	-5112.02					264.264	-3065.23
				265.065	-20102.5					265.065	-5292.19					265.065	-5115.84					265.065	-3067.87
				265.866	-20125.3					265.866	-5293.92					265.866	-5119.63					265.866	-3070.5
				266.667	-20147.9					266.667	-5295.64					266.667	-5123.39					266.667	-3073.11
				267.467	-20170.4					267.467	-5297.35					267.467	-5127.13					267.467	-3075.72
				268.268	-20192.6					268.268	-5299.05					268.268	-5130.84					268.268	-3078.31
				269.069	-20214.7					269.069	-5300.74					269.069	-5134.53					269.069	-3080.89
				269.87	-20236.6					269.87	-5302.41					269.87	-5138.19					269.87	-3083.46
				270.671	-20258.4					270.671	-5304.08					270.671	-5141.83					270.671	-3086.01
				271.471	-20280					271.471	-5305.73					271.471	-5145.44					271.471	-3088.56
				272.272	-20301.4					272.272	-5307.38					272.272	-5149.03					272.272	-3091.09
				273.073	-20322.7					273.073	-5309.01					273.073	-5152.59					273.073	-3093.61
				273.874	-20343.8					273.874	-5310.63					273.874	-5156.13					273.874	-3096.12
				274.675	-20364.7					274.675	-5312.24					274.675	-5159.65					274.675	-3098.62
				275.475	-20385.5					275.475	-5313.84					275.475	-5163.14					275.475	-3101.11
				276.276	-20406.1					276.276	-5315.43					276.276	-5166.61					276.276	-3103.59
				277.077	-20426.5					277.077	-5317.01					277.077	-5170.06					277.077	-3106.06
				277.878	-20446.8					277.878	-5318.57					277.878	-5173.48					277.878	-3108.51
				278.679	-20467					278.679	-5320.13					278.679	-5176.88					278.679	-3110.96
				279.479	-20487					279.479	-5321.68					279.479	-5180.26					279.479	-3113.39
				280.28	-20506.8					280.28	-5323.22					280.28	-5183.62					280.28	-3115.82
				281.081	-20526.5					281.081	-5324.75					281.081	-5186.95					281.081	-3118.23
				281.882	-20546					281.882	-5326.27					281.882	-5190.27					281.882	-3120.63
				282.683	-20565.4					282.683	-5327.78					282.683	-5193.56					282.683	-3123.02
				283.483	-20584.6					283.483	-5329.28					283.483	-5196.83					283.483	-3125.4
				284.284	-20603.7					284.284	-5330.77					284.284	-5200.08					284.284	-3127.78
				285.085	-20622.7					285.085	-5332.25					285.085	-5203.3					285.085	-3130.14
				285.886	-20641.5					285.886	-5333.72					285.886	-5206.51					285.886	-3132.49
				286.687	-20660.2					286.687	-5335.18					286.687	-5209.7					286.687	-3134.83
				287.487	-20678.7					287.487	-5336.63					287.487	-5212.86					287.487	-3137.16
				288.288	-20697.1					288.288	-5338.08					288.288	-5216.01					288.288	-3139.48
				289.089	-20715.3					289.089	-5339.51					289.089	-5219.13					289.089	-3141.79
				289.89	-20733.4					289.89	-5340.94					289.89	-5222.24					289.89	-3144.09
				290.691	-20751.4					290.691	-5342.35					290.691	-5225.32					290.691	-3146.38
				291.491	-20769.2					291.491	-5343.76					291.491	-5228.39					291.491	-3148.66
				292.292	-20786.9					292.292	-5345.16					292.292	-5231.43					292.292	-3150.93
				293.093	-20804.5					293.093	-5346.55					293.093	-5234.46					293.093	-3153.19
				293.894	-20821.9					293.894	-5347.93					293.894	-5237.47					293.894	-3155.44
				294.695	-20839.2					294.695	-5349.31					294.695	-5240.45					294.695	-3157.68
				295.495	-20856.4					295.495	-5350.67					295.495	-5243.42					295.495	-3159.92
				296.296	-20873.5					296.296	-5352.03					296.296	-5246.37					296.296	-3162.14
				297.097	-20890.4					297.097	-5353.38					297.097	-5249.31					297.097	-3164.35
				297.898	-20907.2					297.898	-5354.72					297.898	-5252.22					297.898	-3166.56
				298.699	-20923.8					298.699	-5356.05					298.699	-5255.12					298.699	-3168.75
				299.5	-20940.4					299.5	-5357.38					299.5	-5258					299.5	-3170.94
				300.3	-20956.8					300.3	-5358.69					300.3	-5260.86					300.3	-3173.12
				301.101	-20973.1					301.101	-5360					301.101	-5263.7					301.101	-3175.28
				301.902	-20989.3					301.902	-5361.3					301.902	-5266.52					301.902	-3177.44
				302.703	-21005.4					302.703	-5362.6					302.703	-5269.33					302.703	-3179.59
				303.503	-21021.3					303.503	-5363.88					303.503	-5272.12					303.503	-3181.73
				304.304	-21037.1					304.304	-5365.16					304.304	-5274.89					304.304	-3183.87
				305.105	-21052.9					305.105	-5366.43					305.105	-5277.65					305.105	-3185.99
				305.906	-21068.5					305.906	-5367.69					305.906	-5280.39					305.906	-3188.1
				306.707	-21083.9					306.707	-5368.95					306.707	-5283.11					306.707	-3190.21
				307.508	-21099.3					307.508	-5370.2					307.508	-5285.82					307.508	-3192.31
				308.308	-21114.6					308.308	-5371.44					308.308	-5288.51					308.308	-3194.39
				309.109	-21129.7					309.109	-5372.67					309.109	-5291.18					309.109	-3196.47
				309.91	-21144.7					309.91	-5373.9					309.91	-5293.84					309.91	-3198.55
				310.711	-21159.7					310.711	-5375.12					310.711	-5296.48					310.711	-3200.61
				311.512	-21174.5					311.512	-5376.33					311.512	-5299.1					311.512	-3202.66
				312.312	-21189.2					312.312	-5377.54					312.312	-5301.71					312.312	-3204.71
				313.113	-21203.8					313.113	-5378.73					313.113	-5304.31					313.113	-3206.75
				313.914	-21218.3					313.914	-5379.93					313.914	-5306.89					313.914	-3208.78
				314.715	-21232.7					314.715	-5381.11					314.715	-5309.45					314.715	-3210.8
				315.516	-21247					315.516	-5382.29					315.516	-5312					315.516	-3212.81
				316.316	-21261.2					316.316	-5383.46					316.316	-5314.53					316.316	-3214.82
				317.117	-21275.3					317.117	-5384.63					317.117	-5317.05					317.117	-3216.81
				317.918	-21289.3					317.918	-5385.78					317.918	-5319.55					317.918	-3218.8
				318.719	-21303.1					318.719	-5386.94					318.719	-5322.04					318.719	-3220.78
				319.52	-21316.9					319.52	-5388.08					319.52	-5324.51					319.52	-3222.76
				320.32	-21330.6					320.32	-5389.22					320.32	-5326.97					320.32	-3224.72
				321.121	-21344.2					321.121	-5390.35					321.121	-5329.42					321.121	-3226.68
				321.922	-21357.7					321.922	-5391.48					321.922	-5331.85					321.922	-3228.63
				322.723	-21371.1					322.723	-5392.6					322.723	-5334.27					322.723	-3230.57
				323.524	-21384.4					323.524	-5393.71					323.524	-5336.67					323.524	-3232.51
				324.324	-21397.6					324.324	-5394.82					324.324	-5339.06					324.324	-3234.43
				325.125	-21410.7					325.125	-5395.92					325.125	-5341.43					325.125	-3236.35
				325.926	-21423.8					325.926	-5397.02					325.926	-5343.79					325.926	-3238.27
				326.727	-21436.7					326.727	-5398.11					326.727	-5346.14					326.727	-3240.17
				327.528	-21449.6					327.528	-5399.19					327.528	-5348.48					327.528	-3242.07
				328.328	-21462.3					328.328	-5400.27					328.328	-5350.8					328.328	-3243.96
				329.129	-21475					329.129	-5401.34					329.129	-5353.1					329.129	-3245.84
				329.93	-21487.6					329.93	-5402.41					329.93	-5355.4					329.93	-3247.71
				330.731	-21500					330.731	-5403.47					330.731	-5357.68					330.731	-3249.58
				331.532	-21512.5					331.532	-5404.52					331.532	-5359.95					331.532	-3251.44
				332.332	-21524.8					332.332	-5405.57					332.332	-5362.2					332.332	-3253.29
				333.133	-21537					333.133	-5406.61					333.133	-5364.45					333.133	-3255.14
				333.934	-21549.2					333.934	-5407.65					333.934	-5366.68					333.934	-3256.98
				334.735	-21561.2					334.735	-5408.68					334.735	-5368.89					334.735	-3258.81
				335.536	-21573.2					335.536	-5409.71					335.536	-5371.1					335.536	-3260.63
				336.336	-21585.1					336.336	-5410.73					336.336	-5373.29					336.336	-3262.45
				337.137	-21596.9					337.137	-5411.75					337.137	-5375.47					337.137	-3264.26
				337.938	-21608.7					337.938	-5412.76					337.938	-5377.64					337.938	-3266.07
				338.739	-21620.3					338.739	-5413.76					338.739	-5379.8					338.739	-3267.86
				339.54	-21631.9					339.54	-5414.76					339.54	-5381.94					339.54	-3269.65
				340.34	-21643.4					340.34	-5415.76					340.34	-5384.08					340.34	-3271.44
				341.141	-21654.8					341.141	-5416.74					341.141	-5386.2					341.141	-3273.21
				341.942	-21666.2					341.942	-5417.73					341.942	-5388.31					341.942	-3274.98
				342.743	-21677.4					342.743	-5418.71					342.743	-5390.41					342.743	-3276.74
				343.544	-21688.6					343.544	-5419.68					343.544	-5392.49					343.544	-3278.5
				344.344	-21699.8					344.344	-5420.65					344.344	-5394.57					344.344	-3280.25
				345.145	-21710.8					345.145	-5421.61					345.145	-5396.63					345.145	-3281.99
				345.946	-21721.8					345.946	-5422.57					345.946	-5398.68					345.946	-3283.73
				346.747	-21732.7					346.747	-5423.53					346.747	-5400.72					346.747	-3285.46
				347.548	-21743.5					347.548	-5424.48					347.548	-5402.75					347.548	-3287.18
				348.348	-21754.2					348.348	-5425.42					348.348	-5404.77					348.348	-3288.9
				349.149	-21764.9					349.149	-5426.36					349.149	-5406.78					349.149	-3290.61
				349.95	-21775.5					349.95	-5427.29					349.95	-5408.78					349.95	-3292.31
				350.751	-21786.1					350.751	-5428.22					350.751	-5410.77					350.751	-3294.01
				351.552	-21796.5					351.552	-5429.15					351.552	-5412.74					351.552	-3295.7
				352.352	-21806.9					352.352	-5430.07					352.352	-5414.71					352.352	-3297.39
				353.153	-21817.3					353.153	-5430.99					353.153	-5416.66					353.153	-3299.07
				353.954	-21827.6					353.954	-5431.9					353.954	-5418.61					353.954	-3300.74
				354.755	-21837.7					354.755	-5432.8					354.755	-5420.54					354.755	-3302.41
				355.556	-21847.9					355.556	-5433.71					355.556	-5422.47					355.556	-3304.07
				356.356	-21857.9					356.356	-5434.6					356.356	-5424.38					356.356	-3305.72
				357.157	-21868					357.157	-5435.5					357.157	-5426.28					357.157	-3307.37
				357.958	-21877.9					357.958	-5436.38					357.958	-5428.18					357.958	-3309.01
				358.759	-21887.8					358.759	-5437.27					358.759	-5430.06					358.759	-3310.65
				359.56	-21897.6					359.56	-5438.15					359.56	-5431.94					359.56	-3312.28
				360.36	-21907.3					360.36	-5439.02					360.36	-5433.8					360.36	-3313.91
				361.161	-21917					361.161	-5439.9					361.161	-5435.66					361.161	-3315.53
				361.962	-21926.6					361.962	-5440.76					361.962	-5437.5					361.962	-3317.14
				362.763	-21936.2					362.763	-5441.62					362.763	-5439.34					362.763	-3318.75
				363.564	-21945.7					363.564	-5442.48					363.564	-5441.16					363.564	-3320.35
				364.364	-21955.1					364.364	-5443.34					364.364	-5442.98					364.364	-3321.94
				365.165	-21964.5					365.165	-5444.19					365.165	-5444.79					365.165	-3323.53
				365.966	-21973.8					365.966	-5445.03					365.966	-5446.58					365.966	-3325.12
				366.767	-21983.1					366.767	-5445.88					366.767	-5448.37					366.767	-3326.69
				367.568	-21992.3					367.568	-5446.71					367.568	-5450.15					367.568	-3328.27
				368.368	-22001.4					368.368	-5447.55					368.368	-5451.92					368.368	-3329.83
				369.169	-22010.5					369.169	-5448.38					369.169	-5453.68					369.169	-3331.39
				369.97	-22019.5					369.97	-5449.2					369.97	-5455.43					369.97	-3332.95
				370.771	-22028.5					370.771	-5450.02					370.771	-5457.18					370.771	-3334.5
				371.572	-22037.4					371.572	-5450.84					371.572	-5458.91					371.572	-3336.05
				372.372	-22046.3					372.372	-5451.66					372.372	-5460.64					372.372	-3337.59
				373.173	-22055.1					373.173	-5452.47					373.173	-5462.36					373.173	-3339.12
				373.974	-22063.8					373.974	-5453.27					373.974	-5464.06					373.974	-3340.65
				374.775	-22072.5					374.775	-5454.08					374.775	-5465.76					374.775	-3342.17
				375.576	-22081.2					375.576	-5454.87					375.576	-5467.46					375.576	-3343.69
				376.376	-22089.8					376.376	-5455.67					376.376	-5469.14					376.376	-3345.2
				377.177	-22098.3					377.177	-5456.46					377.177	-5470.81					377.177	-3346.71
				377.978	-22106.8					377.978	-5457.25					377.978	-5472.48					377.978	-3348.21
				378.779	-22115.2					378.779	-5458.03					378.779	-5474.14					378.779	-3349.71
				379.58	-22123.6					379.58	-5458.81					379.58	-5475.79					379.58	-3351.2
				380.38	-22131.9					380.38	-5459.59					380.38	-5477.43					380.38	-3352.68
				381.181	-22140.2					381.181	-5460.36					381.181	-5479.06					381.181	-3354.16
				381.982	-22148.4					381.982	-5461.13					381.982	-5480.69					381.982	-3355.64
				382.783	-22156.6					382.783	-5461.9					382.783	-5482.3					382.783	-3357.11
				383.584	-22164.7					383.584	-5462.66					383.584	-5483.91					383.584	-3358.58
				384.384	-22172.8					384.384	-5463.42					384.384	-5485.51					384.384	-3360.04
				385.185	-22180.8					385.185	-5464.17					385.185	-5487.11					385.185	-3361.49
				385.986	-22188.8					385.986	-5464.92					385.986	-5488.69					385.986	-3362.94
				386.787	-22196.8					386.787	-5465.67					386.787	-5490.27					386.787	-3364.39
				387.588	-22204.6					387.588	-5466.42					387.588	-5491.84					387.588	-3365.83
				388.388	-22212.5					388.388	-5467.16					388.388	-5493.41					388.388	-3367.27
				389.189	-22220.3					389.189	-5467.9					389.189	-5494.96					389.189	-3368.7
				389.99	-22228					389.99	-5468.63					389.99	-5496.51					389.99	-3370.12
				390.791	-22235.7					390.791	-5469.36					390.791	-5498.05					390.791	-3371.54
				391.592	-22243.4					391.592	-5470.09					391.592	-5499.58					391.592	-3372.96
				392.392	-22251					392.392	-5470.82					392.392	-5501.11					392.392	-3374.37
				393.193	-22258.6					393.193	-5471.54					393.193	-5502.63					393.193	-3375.78
				393.994	-22266.1					393.994	-5472.26					393.994	-5504.14					393.994	-3377.18
				394.795	-22273.6					394.795	-5472.97					394.795	-5505.64					394.795	-3378.58
				395.596	-22281					395.596	-5473.68					395.596	-5507.14					395.596	-3379.97
				396.396	-22288.4					396.396	-5474.39					396.396	-5508.63					396.396	-3381.36
				397.197	-22295.7					397.197	-5475.1					397.197	-5510.11					397.197	-3382.74
				397.998	-22303					397.998	-5475.8					397.998	-5511.59					397.998	-3384.12
				398.799	-22310.3					398.799	-5476.5					398.799	-5513.05					398.799	-3385.49
				399.6	-22317.5					399.6	-5477.2					399.6	-5514.52					399.6	-3386.86
				400.4	-22324.7					400.4	-5477.89					400.4	-5515.97					400.4	-3388.22
				401.201	-22331.8					401.201	-5478.58					401.201	-5517.42					401.201	-3389.58
				402.002	-22338.9					402.002	-5479.27					402.002	-5518.86					402.002	-3390.94
				402.803	-22346					402.803	-5479.95					402.803	-5520.3					402.803	-3392.29
				403.604	-22353					403.604	-5480.63					403.604	-5521.72					403.604	-3393.64
				404.404	-22360					404.404	-5481.31					404.404	-5523.14					404.404	-3394.98
				405.205	-22366.9					405.205	-5481.98					405.205	-5524.56					405.205	-3396.32
				406.006	-22373.8					406.006	-5482.66					406.006	-5525.97					406.006	-3397.65
				406.807	-22380.7					406.807	-5483.33					406.807	-5527.37					406.807	-3398.98
				407.608	-22387.5					407.608	-5483.99					407.608	-5528.76					407.608	-3400.3
				408.408	-22394.3					408.408	-5484.66					408.408	-5530.15					408.408	-3401.62
				409.209	-22401					409.209	-5485.32					409.209	-5531.53					409.209	-3402.94
				410.01	-22407.7					410.01	-5485.97					410.01	-5532.91					410.01	-3404.25
				410.811	-22414.4					410.811	-5486.63					410.811	-5534.28					410.811	-3405.55
				411.612	-22421					411.612	-5487.28					411.612	-5535.64					411.612	-3406.86
				412.412	-22427.6					412.412	-5487.93					412.412	-5537					412.412	-3408.16
				413.213	-22434.1					413.213	-5488.58					413.213	-5538.35					413.213	-3409.45
				414.014	-22440.7					414.014	-5489.22					414.014	-5539.7					414.014	-3410.74
				414.815	-22447.1					414.815	-5489.86					414.815	-5541.04					414.815	-3412.03
				415.616	-22453.6					415.616	-5490.5					415.616	-5542.37					415.616	-3413.31
				416.416	-22460					416.416	-5491.14					416.416	-5543.7					416.416	-3414.58
				417.217	-22466.4					417.217	-5491.77					417.217	-5545.02					417.217	-3415.86
				418.018	-22472.7					418.018	-5492.4					418.018	-5546.33					418.018	-3417.13
				418.819	-22479					418.819	-5493.03					418.819	-5547.64					418.819	-3418.39
				419.62	-22485.3					419.62	-5493.65					419.62	-5548.94					419.62	-3419.65
				420.42	-22491.5					420.42	-5494.28					420.42	-5550.24					420.42	-3420.91
				421.221	-22497.7					421.221	-5494.9					421.221	-5551.53					421.221	-3422.16
				422.022	-22503.9					422.022	-5495.51					422.022	-5552.82					422.022	-3423.41
				422.823	-22510					422.823	-5496.13					422.823	-5554.1					422.823	-3424.66
				423.624	-22516.1					423.624	-5496.74					423.624	-5555.37					423.624	-3425.9
				424.424	-22522.2					424.424	-5497.35					424.424	-5556.64					424.424	-3427.14
				425.225	-22528.2					425.225	-5497.96					425.225	-5557.91					425.225	-3428.37
				426.026	-22534.2					426.026	-5498.56					426.026	-5559.16					426.026	-3429.6
				426.827	-22540.2					426.827	-5499.16					426.827	-5560.42					426.827	-3430.82
				427.628	-22546.1					427.628	-5499.76					427.628	-5561.66					427.628	-3432.04
				428.428	-22552					428.428	-5500.36					428.428	-5562.9					428.428	-3433.26
				429.229	-22557.9					429.229	-5500.96					429.229	-5564.14					429.229	-3434.48
				430.03	-22563.8					430.03	-5501.55					430.03	-5565.37					430.03	-3435.68
				430.831	-22569.6					430.831	-5502.14					430.831	-5566.6					430.831	-3436.89
				431.632	-22575.4					431.632	-5502.73					431.632	-5567.81					431.632	-3438.09
				432.432	-22581.1					432.432	-5503.31					432.432	-5569.03					432.432	-3439.29
				433.233	-22586.8					433.233	-5503.89					433.233	-5570.24					433.233	-3440.49
				434.034	-22592.5					434.034	-5504.47					434.034	-5571.44					434.034	-3441.68
				434.835	-22598.2					434.835	-5505.05					434.835	-5572.64					434.835	-3442.86
				435.636	-22603.8					435.636	-5505.63					435.636	-5573.84					435.636	-3444.05
				436.436	-22609.4					436.436	-5506.2					436.436	-5575.02					436.436	-3445.23
				437.237	-22615					437.237	-5506.77					437.237	-5576.21					437.237	-3446.4
				438.038	-22620.5					438.038	-5507.34					438.038	-5577.39					438.038	-3447.58
				438.839	-22626.1					438.839	-5507.91					438.839	-5578.56					438.839	-3448.75
				439.64	-22631.5					439.64	-5508.47					439.64	-5579.73					439.64	-3449.91
				440.44	-22637					440.44	-5509.03					440.44	-5580.89					440.44	-3451.07
				441.241	-22642.4					441.241	-5509.59					441.241	-5582.05					441.241	-3452.23
				442.042	-22647.8					442.042	-5510.15					442.042	-5583.2					442.042	-3453.38
				442.843	-22653.2					442.843	-5510.71					442.843	-5584.35					442.843	-3454.54
				443.644	-22658.5					443.644	-5511.26					443.644	-5585.5					443.644	-3455.68
				444.444	-22663.9					444.444	-5511.81					444.444	-5586.63					444.444	-3456.83
				445.245	-22669.2					445.245	-5512.36					445.245	-5587.77					445.245	-3457.97
				446.046	-22674.4					446.046	-5512.91					446.046	-5588.9					446.046	-3459.1
				446.847	-22679.7					446.847	-5513.45					446.847	-5590.02					446.847	-3460.24
				447.648	-22684.9					447.648	-5513.99					447.648	-5591.14					447.648	-3461.37
				448.448	-22690.1					448.448	-5514.53					448.448	-5592.26					448.448	-3462.49
				449.249	-22695.2					449.249	-5515.07					449.249	-5593.37					449.249	-3463.62
				450.05	-22700.3					450.05	-5515.61					450.05	-5594.48					450.05	-3464.74
				450.851	-22705.5					450.851	-5516.14					450.851	-5595.58					450.851	-3465.85
				451.652	-22710.5					451.652	-5516.67					451.652	-5596.67					451.652	-3466.97
				452.452	-22715.6					452.452	-5517.2					452.452	-5597.77					452.452	-3468.07
				453.253	-22720.6					453.253	-5517.73					453.253	-5598.85					453.253	-3469.18
				454.054	-22725.6					454.054	-5518.26					454.054	-5599.94					454.054	-3470.28
				454.855	-22730.6					454.855	-5518.78					454.855	-5601.02					454.855	-3471.38
				455.656	-22735.6					455.656	-5519.3					455.656	-5602.09					455.656	-3472.48
				456.456	-22740.5					456.456	-5519.82					456.456	-5603.16					456.456	-3473.57
				457.257	-22745.4					457.257	-5520.34					457.257	-5604.23					457.257	-3474.66
				458.058	-22750.3					458.058	-5520.86					458.058	-5605.29					458.058	-3475.75
				458.859	-22755.1					458.859	-5521.37					458.859	-5606.35					458.859	-3476.83
				459.66	-22760					459.66	-5521.88					459.66	-5607.4					459.66	-3477.91
				460.46	-22764.8					460.46	-5522.39					460.46	-5608.45					460.46	-3478.99
				461.261	-22769.6					461.261	-5522.9					461.261	-5609.49					461.261	-3480.06
				462.062	-22774.3					462.062	-5523.41					462.062	-5610.53					462.062	-3481.13
				462.863	-22779.1					462.863	-5523.91					462.863	-5611.57					462.863	-3482.2
				463.664	-22783.8					463.664	-5524.41					463.664	-5612.6					463.664	-3483.26
				464.464	-22788.5					464.464	-5524.91					464.464	-5613.63					464.464	-3484.32
				465.265	-22793.1					465.265	-5525.41					465.265	-5614.65					465.265	-3485.38
				466.066	-22797.8					466.066	-5525.91					466.066	-5615.67					466.066	-3486.43
				466.867	-22802.4					466.867	-5526.4					466.867	-5616.69					466.867	-3487.49
				467.668	-22807					467.668	-5526.89					467.668	-5617.7					467.668	-3488.53
				468.468	-22811.6					468.468	-5527.39					468.468	-5618.71					468.468	-3489.58
				469.269	-22816.2					469.269	-5527.88					469.269	-5619.71					469.269	-3490.62
				470.07	-22820.7					470.07	-5528.36					470.07	-5620.71					470.07	-3491.66
				470.871	-22825.2					470.871	-5528.85					470.871	-5621.7					470.871	-3492.7
				471.672	-22829.7					471.672	-5529.33					471.672	-5622.69					471.672	-3493.73
				472.472	-22834.2					472.472	-5529.81					472.472	-5623.68					472.472	-3494.76
				473.273	-22838.6					473.273	-5530.29					473.273	-5624.67					473.273	-3495.79
				474.074	-22843.1					474.074	-5530.77					474.074	-5625.65					474.074	-3496.81
				474.875	-22847.5					474.875	-5531.25					474.875	-5626.62					474.875	-3497.83
				475.676	-22851.9					475.676	-5531.72					475.676	-5627.59					475.676	-3498.85
				476.476	-22856.2					476.476	-5532.2					476.476	-5628.56					476.476	-3499.86
				477.277	-22860.6					477.277	-5532.67					477.277	-5629.53					477.277	-3500.88
				478.078	-22864.9					478.078	-5533.14					478.078	-5630.49					478.078	-3501.89
				478.879	-22869.2					478.879	-5533.61					478.879	-5631.44					478.879	-3502.89
				479.68	-22873.5					479.68	-5534.07					479.68	-5632.4					479.68	-3503.9
				480.48	-22877.7					480.48	-5534.54					480.48	-5633.35					480.48	-3504.9
				481.281	-22882					481.281	-5535					481.281	-5634.29					481.281	-3505.89
				482.082	-22886.2					482.082	-5535.46					482.082	-5635.24					482.082	-3506.89
				482.883	-22890.4					482.883	-5535.92					482.883	-5636.17					482.883	-3507.88
				483.684	-22894.6					483.684	-5536.38					483.684	-5637.11					483.684	-3508.87
				484.484	-22898.8					484.484	-5536.84					484.484	-5638.04					484.484	-3509.86
				485.285	-22902.9					485.285	-5537.29					485.285	-5638.97					485.285	-3510.84
				486.086	-22907.1					486.086	-5537.74					486.086	-5639.89					486.086	-3511.82
				486.887	-22911.2					486.887	-5538.2					486.887	-5640.81					486.887	-3512.8
				487.688	-22915.3					487.688	-5538.65					487.688	-5641.73					487.688	-3513.77
				488.488	-22919.3					488.488	-5539.09					488.488	-5642.65					488.488	-3514.75
				489.289	-22923.4					489.289	-5539.54					489.289	-5643.56					489.289	-3515.72
				490.09	-22927.4					490.09	-5539.98					490.09	-5644.46					490.09	-3516.68
				490.891	-22931.4					490.891	-5540.43					490.891	-5645.37					490.891	-3517.65
				491.692	-22935.4					491.692	-5540.87					491.692	-5646.27					491.692	-3518.61
				492.492	-22939.4					492.492	-5541.31					492.492	-5647.16					492.492	-3519.57
				493.293	-22943.4					493.293	-5541.75					493.293	-5648.06					493.293	-3520.52
				494.094	-22947.3					494.094	-5542.19					494.094	-5648.95					494.094	-3521.48
				494.895	-22951.3					494.895	-5542.62					494.895	-5649.83					494.895	-3522.43
				495.696	-22955.2					495.696	-5543.06					495.696	-5650.72					495.696	-3523.37
				496.497	-22959.1					496.497	-5543.49					496.497	-5651.6					496.497	-3524.32
				497.297	-22962.9					497.297	-5543.92					497.297	-5652.47					497.297	-3525.26
				498.098	-22966.8					498.098	-5544.35					498.098	-5653.35					498.098	-3526.2
				498.899	-22970.6					498.899	-5544.78					498.899	-5654.22					498.899	-3527.14
				499.7	-22974.4					499.7	-5545.2					499.7	-5655.08					499.7	-3528.07
				500.5	-22978.3					500.5	-5545.63					500.5	-5655.95					500.5	-3529.01
				501.301	-22982					501.301	-5546.05					501.301	-5656.81					501.301	-3529.94
				502.102	-22985.8					502.102	-5546.48					502.102	-5657.67					502.102	-3530.86
				502.903	-22989.6					502.903	-5546.9					502.903	-5658.52					502.903	-3531.79
				503.704	-22993.3					503.704	-5547.32					503.704	-5659.37					503.704	-3532.71
				504.505	-22997					504.505	-5547.73					504.505	-5660.22					504.505	-3533.63
				505.305	-23000.7					505.305	-5548.15					505.305	-5661.06					505.305	-3534.55
				506.106	-23004.4					506.106	-5548.56					506.106	-5661.91					506.106	-3535.46
				506.907	-23008.1					506.907	-5548.98					506.907	-5662.74					506.907	-3536.37
				507.708	-23011.8					507.708	-5549.39					507.708	-5663.58					507.708	-3537.28
				508.509	-23015.4					508.509	-5549.8					508.509	-5664.41					508.509	-3538.19
				509.309	-23019					509.309	-5550.21					509.309	-5665.24					509.309	-3539.09
				510.11	-23022.6					510.11	-5550.62					510.11	-5666.07					510.11	-3539.99
				510.911	-23026.2					510.911	-5551.03					510.911	-5666.89					510.911	-3540.89
				511.712	-23029.8					511.712	-5551.43					511.712	-5667.71					511.712	-3541.79
				512.513	-23033.4					512.513	-5551.83					512.513	-5668.53					512.513	-3542.69
				513.313	-23036.9					513.313	-5552.24					513.313	-5669.34					513.313	-3543.58
				514.114	-23040.4					514.114	-5552.64					514.114	-5670.16					514.114	-3544.47
				514.915	-23044					514.915	-5553.04					514.915	-5670.97					514.915	-3545.35
				515.716	-23047.5					515.716	-5553.44					515.716	-5671.77					515.716	-3546.24
				516.517	-23051					516.517	-5553.83					516.517	-5672.57					516.517	-3547.12
				517.317	-23054.4					517.317	-5554.23					517.317	-5673.37					517.317	-3548
				518.118	-23057.9					518.118	-5554.62					518.118	-5674.17					518.118	-3548.88
				518.919	-23061.3					518.919	-5555.02					518.919	-5674.97					518.919	-3549.75
				519.72	-23064.8					519.72	-5555.41					519.72	-5675.76					519.72	-3550.63
				520.521	-23068.2					520.521	-5555.8					520.521	-5676.55					520.521	-3551.5
				521.321	-23071.6					521.321	-5556.19					521.321	-5677.33					521.321	-3552.37
				522.122	-23075					522.122	-5556.57					522.122	-5678.12					522.122	-3553.23
				522.923	-23078.3					522.923	-5556.96					522.923	-5678.9					522.923	-3554.1
				523.724	-23081.7					523.724	-5557.35					523.724	-5679.67					523.724	-3554.96
				524.525	-23085					524.525	-5557.73					524.525	-5680.45					524.525	-3555.82
				525.325	-23088.4					525.325	-5558.11					525.325	-5681.22					525.325	-3556.67
				526.126	-23091.7					526.126	-5558.49					526.126	-5681.99					526.126	-3557.53
				526.927	-23095					526.927	-5558.88					526.927	-5682.76					526.927	-3558.38
				527.728	-23098.3					527.728	-5559.25					527.728	-5683.52					527.728	-3559.23
				528.529	-23101.5					528.529	-5559.63					528.529	-5684.28					528.529	-3560.08
				529.329	-23104.8					529.329	-5560.01					529.329	-5685.04					529.329	-3560.92
				530.13	-23108					530.13	-5560.38					530.13	-5685.8					530.13	-3561.76
				530.931	-23111.3					530.931	-5560.76					530.931	-5686.55					530.931	-3562.61
				531.732	-23114.5					531.732	-5561.13					531.732	-5687.3					531.732	-3563.44
				532.533	-23117.7					532.533	-5561.5					532.533	-5688.05					532.533	-3564.28
				533.333	-23120.9					533.333	-5561.87					533.333	-5688.8					533.333	-3565.12
				534.134	-23124.1					534.134	-5562.24					534.134	-5689.54					534.134	-3565.95
				534.935	-23127.2					534.935	-5562.61					534.935	-5690.28					534.935	-3566.78
				535.736	-23130.4					535.736	-5562.98					535.736	-5691.02					535.736	-3567.61
				536.537	-23133.5					536.537	-5563.34					536.537	-5691.75					536.537	-3568.43
				537.337	-23136.7					537.337	-5563.71					537.337	-5692.49					537.337	-3569.25
				538.138	-23139.8					538.138	-5564.07					538.138	-5693.22					538.138	-3570.08
				538.939	-23142.9					538.939	-5564.43					538.939	-5693.94					538.939	-3570.89
				539.74	-23146					539.74	-5564.79					539.74	-5694.67					539.74	-3571.71
				540.541	-23149					540.541	-5565.15					540.541	-5695.39					540.541	-3572.53
				541.341	-23152.1					541.341	-5565.51					541.341	-5696.11					541.341	-3573.34
				542.142	-23155.2					542.142	-5565.87					542.142	-5696.83					542.142	-3574.15
				542.943	-23158.2					542.943	-5566.23					542.943	-5697.55					542.943	-3574.96
				543.744	-23161.2					543.744	-5566.58					543.744	-5698.26					543.744	-3575.76
				544.545	-23164.2					544.545	-5566.93					544.545	-5698.97					544.545	-3576.57
				545.345	-23167.2					545.345	-5567.29					545.345	-5699.68					545.345	-3577.37
				546.146	-23170.2					546.146	-5567.64					546.146	-5700.39					546.146	-3578.17
				546.947	-23173.2					546.947	-5567.99					546.947	-5701.09					546.947	-3578.97
				547.748	-23176.2					547.748	-5568.34					547.748	-5701.79					547.748	-3579.77
				548.549	-23179.1					548.549	-5568.69					548.549	-5702.49					548.549	-3580.56
				549.349	-23182.1					549.349	-5569.04					549.349	-5703.19					549.349	-3581.35
				550.15	-23185					550.15	-5569.38					550.15	-5703.88					550.15	-3582.14
				550.951	-23187.9					550.951	-5569.73					550.951	-5704.57					550.951	-3582.93
				551.752	-23190.9					551.752	-5570.07					551.752	-5705.26					551.752	-3583.72
				552.553	-23193.8					552.553	-5570.41					552.553	-5705.95					552.553	-3584.5
				553.353	-23196.6					553.353	-5570.76					553.353	-5706.63					553.353	-3585.28
				554.154	-23199.5					554.154	-5571.1					554.154	-5707.32					554.154	-3586.06
				554.955	-23202.4					554.955	-5571.44					554.955	-5708					554.955	-3586.84
				555.756	-23205.2					555.756	-5571.78					555.756	-5708.68					555.756	-3587.61
				556.557	-23208.1					556.557	-5572.11					556.557	-5709.35					556.557	-3588.39
				557.357	-23210.9					557.357	-5572.45					557.357	-5710.03					557.357	-3589.16
				558.158	-23213.7					558.158	-5572.79					558.158	-5710.7					558.158	-3589.93
				558.959	-23216.5					558.959	-5573.12					558.959	-5711.37					558.959	-3590.7
				559.76	-23219.3					559.76	-5573.45					559.76	-5712.03					559.76	-3591.47
				560.561	-23222.1					560.561	-5573.79					560.561	-5712.7					560.561	-3592.23
				561.361	-23224.9					561.361	-5574.12					561.361	-5713.36					561.361	-3592.99
				562.162	-23227.7					562.162	-5574.45					562.162	-5714.02					562.162	-3593.75
				562.963	-23230.4					562.963	-5574.78					562.963	-5714.68					562.963	-3594.51
				563.764	-23233.2					563.764	-5575.11					563.764	-5715.34					563.764	-3595.27
				564.565	-23235.9					564.565	-5575.44					564.565	-5715.99					564.565	-3596.02
				565.365	-23238.6					565.365	-5575.76					565.365	-5716.64					565.365	-3596.77
				566.166	-23241.3					566.166	-5576.09					566.166	-5717.29					566.166	-3597.53
				566.967	-23244					566.967	-5576.41					566.967	-5717.94					566.967	-3598.27
				567.768	-23246.7					567.768	-5576.74					567.768	-5718.59					567.768	-3599.02
				568.569	-23249.4					568.569	-5577.06					568.569	-5719.23					568.569	-3599.77
				569.369	-23252.1					569.369	-5577.38					569.369	-5719.87					569.369	-3600.51
				570.17	-23254.7					570.17	-5577.7					570.17	-5720.51					570.17	-3601.25
				570.971	-23257.4					570.971	-5578.02					570.971	-5721.15					570.971	-3601.99
				571.772	-23260					571.772	-5578.34					571.772	-5721.78					571.772	-3602.73
				572.573	-23262.7					572.573	-5578.66					572.573	-5722.42					572.573	-3603.47
				573.373	-23265.3					573.373	-5578.97					573.373	-5723.05					573.373	-3604.2
				574.174	-23267.9					574.174	-5579.29					574.174	-5723.68					574.174	-3604.93
				574.975	-23270.5					574.975	-5579.6					574.975	-5724.31					574.975	-3605.66
				575.776	-23273.1					575.776	-5579.92					575.776	-5724.93					575.776	-3606.39
				576.577	-23275.7					576.577	-5580.23					576.577	-5725.55					576.577	-3607.12
				577.377	-23278.3					577.377	-5580.54					577.377	-5726.18					577.377	-3607.84
				578.178	-23280.8					578.178	-5580.85					578.178	-5726.8					578.178	-3608.57
				578.979	-23283.4					578.979	-5581.16					578.979	-5727.41					578.979	-3609.29
				579.78	-23285.9					579.78	-5581.47					579.78	-5728.03					579.78	-3610.01
				580.581	-23288.5					580.581	-5581.78					580.581	-5728.64					580.581	-3610.73
				581.381	-23291					581.381	-5582.09					581.381	-5729.25					581.381	-3611.44
				582.182	-23293.5					582.182	-5582.4					582.182	-5729.86					582.182	-3612.16
				582.983	-23296					582.983	-5582.7					582.983	-5730.47					582.983	-3612.87
				583.784	-23298.5					583.784	-5583.01					583.784	-5731.08					583.784	-3613.58
				584.585	-23301					584.585	-5583.31					584.585	-5731.68					584.585	-3614.29
				585.385	-23303.5					585.385	-5583.61					585.385	-5732.28					585.385	-3615
				586.186	-23305.9					586.186	-5583.91					586.186	-5732.88					586.186	-3615.71
				586.987	-23308.4					586.987	-5584.22					586.987	-5733.48					586.987	-3616.41
				587.788	-23310.9					587.788	-5584.52					587.788	-5734.08					587.788	-3617.11
				588.589	-23313.3					588.589	-5584.82					588.589	-5734.67					588.589	-3617.81
				589.389	-23315.7					589.389	-5585.11					589.389	-5735.27					589.389	-3618.51
				590.19	-23318.2					590.19	-5585.41					590.19	-5735.86					590.19	-3619.21
				590.991	-23320.6					590.991	-5585.71					590.991	-5736.45					590.991	-3619.91
				591.792	-23323					591.792	-5586					591.792	-5737.03					591.792	-3620.6
				592.593	-23325.4					592.593	-5586.3					592.593	-5737.62					592.593	-3621.29
				593.393	-23327.8					593.393	-5586.59					593.393	-5738.2					593.393	-3621.99
				594.194	-23330.2					594.194	-5586.89					594.194	-5738.78					594.194	-3622.67
				594.995	-23332.5					594.995	-5587.18					594.995	-5739.36					594.995	-3623.36
				595.796	-23334.9					595.796	-5587.47					595.796	-5739.94					595.796	-3624.05
				596.597	-23337.3					596.597	-5587.76					596.597	-5740.52					596.597	-3624.73
				597.397	-23339.6					597.397	-5588.05					597.397	-5741.09					597.397	-3625.41
				598.198	-23342					598.198	-5588.34					598.198	-5741.67					598.198	-3626.1
				598.999	-23344.3					598.999	-5588.63					598.999	-5742.24					598.999	-3626.78
				599.8	-23346.6					599.8	-5588.92					599.8	-5742.81					599.8	-3627.45
				600.601	-23348.9					600.601	-5589.2					600.601	-5743.38					600.601	-3628.13
				601.401	-23351.2					601.401	-5589.49					601.401	-5743.94					601.401	-3628.8
				602.202	-23353.5					602.202	-5589.77					602.202	-5744.51					602.202	-3629.48
				603.003	-23355.8					603.003	-5590.06					603.003	-5745.07					603.003	-3630.15
				603.804	-23358.1					603.804	-5590.34					603.804	-5745.63					603.804	-3630.82
				604.605	-23360.4					604.605	-5590.63					604.605	-5746.19					604.605	-3631.49
				605.405	-23362.6					605.405	-5590.91					605.405	-5746.75					605.405	-3632.15
				606.206	-23364.9					606.206	-5591.19					606.206	-5747.3					606.206	-3632.82
				607.007	-23367.2					607.007	-5591.47					607.007	-5747.86					607.007	-3633.48
				607.808	-23369.4					607.808	-5591.75					607.808	-5748.41					607.808	-3634.14
				608.609	-23371.6					608.609	-5592.03					608.609	-5748.96					608.609	-3634.8
				609.409	-23373.9					609.409	-5592.3					609.409	-5749.51					609.409	-3635.46
				610.21	-23376.1					610.21	-5592.58					610.21	-5750.06					610.21	-3636.12
				611.011	-23378.3					611.011	-5592.86					611.011	-5750.6					611.011	-3636.78
				611.812	-23380.5					611.812	-5593.13					611.812	-5751.15					611.812	-3637.43
				612.613	-23382.7					612.613	-5593.41					612.613	-5751.69					612.613	-3638.08
				613.413	-23384.9					613.413	-5593.68					613.413	-5752.23					613.413	-3638.73
				614.214	-23387.1					614.214	-5593.95					614.214	-5752.77					614.214	-3639.38
				615.015	-23389.2					615.015	-5594.23					615.015	-5753.31					615.015	-3640.03
				615.816	-23391.4					615.816	-5594.5					615.816	-5753.84					615.816	-3640.68
				616.617	-23393.6					616.617	-5594.77					616.617	-5754.38					616.617	-3641.32
				617.417	-23395.7					617.417	-5595.04					617.417	-5754.91					617.417	-3641.97
				618.218	-23397.9					618.218	-5595.31					618.218	-5755.44					618.218	-3642.61
				619.019	-23400					619.019	-5595.58					619.019	-5755.97					619.019	-3643.25
				619.82	-23402.1					619.82	-5595.85					619.82	-5756.5					619.82	-3643.89
				620.621	-23404.2					620.621	-5596.11					620.621	-5757.03					620.621	-3644.53
				621.421	-23406.4					621.421	-5596.38					621.421	-5757.55					621.421	-3645.16
				622.222	-23408.5					622.222	-5596.65					622.222	-5758.08					622.222	-3645.8
				623.023	-23410.6					623.023	-5596.91					623.023	-5758.6					623.023	-3646.43
				623.824	-23412.7					623.824	-5597.17					623.824	-5759.12					623.824	-3647.06
				624.625	-23414.7					624.625	-5597.44					624.625	-5759.64					624.625	-3647.69
				625.425	-23416.8					625.425	-5597.7					625.425	-5760.16					625.425	-3648.32
				626.226	-23418.9					626.226	-5597.96					626.226	-5760.67					626.226	-3648.95
				627.027	-23421					627.027	-5598.22					627.027	-5761.19					627.027	-3649.58
				627.828	-23423					627.828	-5598.49					627.828	-5761.7					627.828	-3650.2
				628.629	-23425.1					628.629	-5598.75					628.629	-5762.21					628.629	-3650.82
				629.429	-23427.1					629.429	-5599					629.429	-5762.72					629.429	-3651.45
				630.23	-23429.2					630.23	-5599.26					630.23	-5763.23					630.23	-3652.07
				631.031	-23431.2					631.031	-5599.52					631.031	-5763.74					631.031	-3652.68
				631.832	-23433.2					631.832	-5599.78					631.832	-5764.25					631.832	-3653.3
				632.633	-23435.2					632.633	-5600.03					632.633	-5764.75					632.633	-3653.92
				633.433	-23437.2					633.433	-5600.29					633.433	-5765.25					633.433	-3654.53
				634.234	-23439.2					634.234	-5600.55					634.234	-5765.76					634.234	-3655.15
				635.035	-23441.2					635.035	-5600.8					635.035	-5766.26					635.035	-3655.76
				635.836	-23443.2					635.836	-5601.05					635.836	-5766.75					635.836	-3656.37
				636.637	-23445.2					636.637	-5601.31					636.637	-5767.25					636.637	-3656.98
				637.437	-23447.2					637.437	-5601.56					637.437	-5767.75					637.437	-3657.59
				638.238	-23449.2					638.238	-5601.81					638.238	-5768.24					638.238	-3658.19
				639.039	-23451.1					639.039	-5602.06					639.039	-5768.73					639.039	-3658.8
				639.84	-23453.1					639.84	-5602.31					639.84	-5769.23					639.84	-3659.4
				640.641	-23455					640.641	-5602.56					640.641	-5769.72					640.641	-3660
				641.441	-23457					641.441	-5602.81					641.441	-5770.21					641.441	-3660.61
				642.242	-23458.9					642.242	-5603.06					642.242	-5770.69					642.242	-3661.21
				643.043	-23460.9					643.043	-5603.31					643.043	-5771.18					643.043	-3661.8
				643.844	-23462.8					643.844	-5603.55					643.844	-5771.66					643.844	-3662.4
				644.645	-23464.7					644.645	-5603.8					644.645	-5772.15					644.645	-3663
				645.445	-23466.6					645.445	-5604.04					645.445	-5772.63					645.445	-3663.59
				646.246	-23468.5					646.246	-5604.29					646.246	-5773.11					646.246	-3664.18
				647.047	-23470.4					647.047	-5604.53					647.047	-5773.59					647.047	-3664.78
				647.848	-23472.3					647.848	-5604.78					647.848	-5774.07					647.848	-3665.37
				648.649	-23474.2					648.649	-5605.02					648.649	-5774.54					648.649	-3665.96
				649.449	-23476.1					649.449	-5605.26					649.449	-5775.02					649.449	-3666.54
				650.25	-23478					650.25	-5605.51					650.25	-5775.49					650.25	-3667.13
				651.051	-23479.8					651.051	-5605.75					651.051	-5775.97					651.051	-3667.71
				651.852	-23481.7					651.852	-5605.99					651.852	-5776.44					651.852	-3668.3
				652.653	-23483.6					652.653	-5606.23					652.653	-5776.91					652.653	-3668.88
				653.453	-23485.4					653.453	-5606.47					653.453	-5777.38					653.453	-3669.46
				654.254	-23487.3					654.254	-5606.7					654.254	-5777.84					654.254	-3670.04
				655.055	-23489.1					655.055	-5606.94					655.055	-5778.31					655.055	-3670.62
				655.856	-23490.9					655.856	-5607.18					655.856	-5778.77					655.856	-3671.2
				656.657	-23492.8					656.657	-5607.42					656.657	-5779.24					656.657	-3671.78
				657.457	-23494.6					657.457	-5607.65					657.457	-5779.7					657.457	-3672.35
				658.258	-23496.4					658.258	-5607.89					658.258	-5780.16					658.258	-3672.92
				659.059	-23498.2					659.059	-5608.12					659.059	-5780.62					659.059	-3673.5
				659.86	-23500					659.86	-5608.36					659.86	-5781.08					659.86	-3674.07
				660.661	-23501.8					660.661	-5608.59					660.661	-5781.54					660.661	-3674.64
				661.461	-23503.6					661.461	-5608.82					661.461	-5781.99					661.461	-3675.21
				662.262	-23505.4					662.262	-5609.06					662.262	-5782.45					662.262	-3675.77
				663.063	-23507.2					663.063	-5609.29					663.063	-5782.9					663.063	-3676.34
				663.864	-23509					663.864	-5609.52					663.864	-5783.35					663.864	-3676.91
				664.665	-23510.7					664.665	-5609.75					664.665	-5783.8					664.665	-3677.47
				665.465	-23512.5					665.465	-5609.98					665.465	-5784.25					665.465	-3678.03
				666.266	-23514.3					666.266	-5610.21					666.266	-5784.7					666.266	-3678.59
				667.067	-23516					667.067	-5610.44					667.067	-5785.15					667.067	-3679.15
				667.868	-23517.8					667.868	-5610.67					667.868	-5785.59					667.868	-3679.71
				668.669	-23519.5					668.669	-5610.9					668.669	-5786.04					668.669	-3680.27
				669.469	-23521.3					669.469	-5611.12					669.469	-5786.48					669.469	-3680.83
				670.27	-23523					670.27	-5611.35					670.27	-5786.93					670.27	-3681.38
				671.071	-23524.7					671.071	-5611.58					671.071	-5787.37					671.071	-3681.94
				671.872	-23526.4					671.872	-5611.8					671.872	-5787.81					671.872	-3682.49
				672.673	-23528.2					672.673	-5612.03					672.673	-5788.25					672.673	-3683.04
				673.473	-23529.9					673.473	-5612.25					673.473	-5788.68					673.473	-3683.59
				674.274	-23531.6					674.274	-5612.47					674.274	-5789.12					674.274	-3684.14
				675.075	-23533.3					675.075	-5612.7					675.075	-5789.56					675.075	-3684.69
				675.876	-23535					675.876	-5612.92					675.876	-5789.99					675.876	-3685.24
				676.677	-23536.7					676.677	-5613.14					676.677	-5790.42					676.677	-3685.78
				677.477	-23538.4					677.477	-5613.36					677.477	-5790.86					677.477	-3686.33
				678.278	-23540					678.278	-5613.58					678.278	-5791.29					678.278	-3686.87
				679.079	-23541.7					679.079	-5613.8					679.079	-5791.72					679.079	-3687.41
				679.88	-23543.4					679.88	-5614.02					679.88	-5792.14					679.88	-3687.95
				680.681	-23545.1					680.681	-5614.24					680.681	-5792.57					680.681	-3688.49
				681.481	-23546.7					681.481	-5614.46					681.481	-5793					681.481	-3689.03
				682.282	-23548.4					682.282	-5614.68					682.282	-5793.42					682.282	-3689.57
				683.083	-23550					683.083	-5614.9					683.083	-5793.85					683.083	-3690.11
				683.884	-23551.7					683.884	-5615.12					683.884	-5794.27					683.884	-3690.64
				684.685	-23553.3					684.685	-5615.33					684.685	-5794.69					684.685	-3691.18
				685.485	-23555					685.485	-5615.55					685.485	-5795.11					685.485	-3691.71
				686.286	-23556.6					686.286	-5615.76					686.286	-5795.53					686.286	-3692.24
				687.087	-23558.2					687.087	-5615.98					687.087	-5795.95					687.087	-3692.77
				687.888	-23559.8					687.888	-5616.19					687.888	-5796.37					687.888	-3693.3
				688.689	-23561.4					688.689	-5616.41					688.689	-5796.78					688.689	-3693.83
				689.489	-23563.1					689.489	-5616.62					689.489	-5797.2					689.489	-3694.36
				690.29	-23564.7					690.29	-5616.83					690.29	-5797.61					690.29	-3694.89
				691.091	-23566.3					691.091	-5617.05					691.091	-5798.03					691.091	-3695.41
				691.892	-23567.9					691.892	-5617.26					691.892	-5798.44					691.892	-3695.94
				692.693	-23569.5					692.693	-5617.47					692.693	-5798.85					692.693	-3696.46
				693.493	-23571					693.493	-5617.68					693.493	-5799.26					693.493	-3696.98
				694.294	-23572.6					694.294	-5617.89					694.294	-5799.67					694.294	-3697.5
				695.095	-23574.2					695.095	-5618.1					695.095	-5800.07					695.095	-3698.02
				695.896	-23575.8					695.896	-5618.31					695.896	-5800.48					695.896	-3698.54
				696.697	-23577.3					696.697	-5618.52					696.697	-5800.89					696.697	-3699.06
				697.497	-23578.9					697.497	-5618.73					697.497	-5801.29					697.497	-3699.58
				698.298	-23580.5					698.298	-5618.93					698.298	-5801.69					698.298	-3700.09
				699.099	-23582					699.099	-5619.14					699.099	-5802.1					699.099	-3700.61
				699.9	-23583.6					699.9	-5619.35					699.9	-5802.5					699.9	-3701.12
				700.701	-23585.1					700.701	-5619.55					700.701	-5802.9					700.701	-3701.63
				701.501	-23586.7					701.501	-5619.76					701.501	-5803.3					701.501	-3702.14
				702.302	-23588.2					702.302	-5619.96					702.302	-5803.7					702.302	-3702.65
				703.103	-23589.7					703.103	-5620.17					703.103	-5804.09					703.103	-3703.16
				703.904	-23591.3					703.904	-5620.37					703.904	-5804.49					703.904	-3703.67
				704.705	-23592.8					704.705	-5620.58					704.705	-5804.89					704.705	-3704.18
				705.506	-23594.3					705.506	-5620.78					705.506	-5805.28					705.506	-3704.68
				706.306	-23595.8					706.306	-5620.98					706.306	-5805.67					706.306	-3705.19
				707.107	-23597.3					707.107	-5621.18					707.107	-5806.07					707.107	-3705.69
				707.908	-23598.8					707.908	-5621.39					707.908	-5806.46					707.908	-3706.2
				708.709	-23600.3					708.709	-5621.59					708.709	-5806.85					708.709	-3706.7
				709.51	-23601.8					709.51	-5621.79					709.51	-5807.24					709.51	-3707.2
				710.31	-23603.3					710.31	-5621.99					710.31	-5807.62					710.31	-3707.7
				711.111	-23604.8					711.111	-5622.19					711.111	-5808.01					711.111	-3708.2
				711.912	-23606.3					711.912	-5622.39					711.912	-5808.4					711.912	-3708.7
				712.713	-23607.8					712.713	-5622.59					712.713	-5808.78					712.713	-3709.19
				713.514	-23609.3					713.514	-5622.78					713.514	-5809.17					713.514	-3709.69
				714.314	-23610.7					714.314	-5622.98					714.314	-5809.55					714.314	-3710.18
				715.115	-23612.2					715.115	-5623.18					715.115	-5809.93					715.115	-3710.68
				715.916	-23613.7					715.916	-5623.38					715.916	-5810.31					715.916	-3711.17
				716.717	-23615.1					716.717	-5623.57					716.717	-5810.69					716.717	-3711.66
				717.518	-23616.6					717.518	-5623.77					717.518	-5811.07					717.518	-3712.15
				718.318	-23618					718.318	-5623.96					718.318	-5811.45					718.318	-3712.64
				719.119	-23619.5					719.119	-5624.16					719.119	-5811.83					719.119	-3713.13
				719.92	-23620.9					719.92	-5624.35					719.92	-5812.21					719.92	-3713.62
				720.721	-23622.3					720.721	-5624.55					720.721	-5812.58					720.721	-3714.11
				721.522	-23623.8					721.522	-5624.74					721.522	-5812.96					721.522	-3714.59
				722.322	-23625.2					722.322	-5624.94					722.322	-5813.33					722.322	-3715.08
				723.123	-23626.6					723.123	-5625.13					723.123	-5813.7					723.123	-3715.56
				723.924	-23628.1					723.924	-5625.32					723.924	-5814.08					723.924	-3716.04
				724.725	-23629.5					724.725	-5625.51					724.725	-5814.45					724.725	-3716.53
				725.526	-23630.9					725.526	-5625.7					725.526	-5814.82					725.526	-3717.01
				726.326	-23632.3					726.326	-5625.89					726.326	-5815.19					726.326	-3717.49
				727.127	-23633.7					727.127	-5626.09					727.127	-5815.56					727.127	-3717.97
				727.928	-23635.1					727.928	-5626.28					727.928	-5815.92					727.928	-3718.44
				728.729	-23636.5					728.729	-5626.46					728.729	-5816.29					728.729	-3718.92
				729.53	-23637.9					729.53	-5626.65					729.53	-5816.66					729.53	-3719.4
				730.33	-23639.3					730.33	-5626.84					730.33	-5817.02					730.33	-3719.87
				731.131	-23640.7					731.131	-5627.03					731.131	-5817.38					731.131	-3720.35
				731.932	-23642.1					731.932	-5627.22					731.932	-5817.75					731.932	-3720.82
				732.733	-23643.4					732.733	-5627.41					732.733	-5818.11					732.733	-3721.29
				733.534	-23644.8					733.534	-5627.59					733.534	-5818.47					733.534	-3721.77
				734.334	-23646.2					734.334	-5627.78					734.334	-5818.83					734.334	-3722.24
				735.135	-23647.5					735.135	-5627.97					735.135	-5819.19					735.135	-3722.71
				735.936	-23648.9					735.936	-5628.15					735.936	-5819.55					735.936	-3723.17
				736.737	-23650.3					736.737	-5628.34					736.737	-5819.91					736.737	-3723.64
				737.538	-23651.6					737.538	-5628.52					737.538	-5820.26					737.538	-3724.11
				738.338	-23653					738.338	-5628.71					738.338	-5820.62					738.338	-3724.57
				739.139	-23654.3					739.139	-5628.89					739.139	-5820.97					739.139	-3725.04
				739.94	-23655.7					739.94	-5629.07					739.94	-5821.33					739.94	-3725.5
				740.741	-23657					740.741	-5629.26					740.741	-5821.68					740.741	-3725.97
				741.542	-23658.4					741.542	-5629.44					741.542	-5822.03					741.542	-3726.43
				742.342	-23659.7					742.342	-5629.62					742.342	-5822.39					742.342	-3726.89
				743.143	-23661					743.143	-5629.8					743.143	-5822.74					743.143	-3727.35
				743.944	-23662.3					743.944	-5629.99					743.944	-5823.09					743.944	-3727.81
				744.745	-23663.7					744.745	-5630.17					744.745	-5823.44					744.745	-3728.27
				745.546	-23665					745.546	-5630.35					745.546	-5823.78					745.546	-3728.73
				746.346	-23666.3					746.346	-5630.53					746.346	-5824.13					746.346	-3729.18
				747.147	-23667.6					747.147	-5630.71					747.147	-5824.48					747.147	-3729.64
				747.948	-23668.9					747.948	-5630.89					747.948	-5824.82					747.948	-3730.09
				748.749	-23670.2					748.749	-5631.07					748.749	-5825.17					748.749	-3730.55
				749.55	-23671.5					749.55	-5631.24					749.55	-5825.51					749.55	-3731
				750.35	-23672.8					750.35	-5631.42					750.35	-5825.86					750.35	-3731.45
				751.151	-23674.1					751.151	-5631.6					751.151	-5826.2					751.151	-3731.91
				751.952	-23675.4					751.952	-5631.78					751.952	-5826.54					751.952	-3732.36
				752.753	-23676.7					752.753	-5631.96					752.753	-5826.88					752.753	-3732.81
				753.554	-23678					753.554	-5632.13					753.554	-5827.22					753.554	-3733.26
				754.354	-23679.3					754.354	-5632.31					754.354	-5827.56					754.354	-3733.7
				755.155	-23680.5					755.155	-5632.48					755.155	-5827.9					755.155	-3734.15
				755.956	-23681.8					755.956	-5632.66					755.956	-5828.24					755.956	-3734.6
				756.757	-23683.1					756.757	-5632.83					756.757	-5828.57					756.757	-3735.04
				757.558	-23684.3					757.558	-5633.01					757.558	-5828.91					757.558	-3735.49
				758.358	-23685.6					758.358	-5633.18					758.358	-5829.25					758.358	-3735.93
				759.159	-23686.9					759.159	-5633.36					759.159	-5829.58					759.159	-3736.37
				759.96	-23688.1					759.96	-5633.53					759.96	-5829.91					759.96	-3736.82
				760.761	-23689.4					760.761	-5633.7					760.761	-5830.25					760.761	-3737.26
				761.562	-23690.6					761.562	-5633.88					761.562	-5830.58					761.562	-3737.7
				762.362	-23691.9					762.362	-5634.05					762.362	-5830.91					762.362	-3738.14
				763.163	-23693.1					763.163	-5634.22					763.163	-5831.24					763.163	-3738.58
				763.964	-23694.4					763.964	-5634.39					763.964	-5831.57					763.964	-3739.01
				764.765	-23695.6					764.765	-5634.56					764.765	-5831.9					764.765	-3739.45
				765.566	-23696.8					765.566	-5634.73					765.566	-5832.23					765.566	-3739.89
				766.366	-23698.1					766.366	-5634.9					766.366	-5832.55					766.366	-3740.32
				767.167	-23699.3					767.167	-5635.07					767.167	-5832.88					767.167	-3740.76
				767.968	-23700.5					767.968	-5635.24					767.968	-5833.21					767.968	-3741.19
				768.769	-23701.7					768.769	-5635.41					768.769	-5833.53					768.769	-3741.62
				769.57	-23703					769.57	-5635.58					769.57	-5833.86					769.57	-3742.05
				770.37	-23704.2					770.37	-5635.75					770.37	-5834.18					770.37	-3742.49
				771.171	-23705.4					771.171	-5635.92					771.171	-5834.5					771.171	-3742.92
				771.972	-23706.6					771.972	-5636.09					771.972	-5834.83					771.972	-3743.35
				772.773	-23707.8					772.773	-5636.25					772.773	-5835.15					772.773	-3743.77
				773.574	-23709					773.574	-5636.42					773.574	-5835.47					773.574	-3744.2
				774.374	-23710.2					774.374	-5636.59					774.374	-5835.79					774.374	-3744.63
				775.175	-23711.4					775.175	-5636.75					775.175	-5836.11					775.175	-3745.05
				775.976	-23712.6					775.976	-5636.92					775.976	-5836.43					775.976	-3745.48
				776.777	-23713.8					776.777	-5637.09					776.777	-5836.74					776.777	-3745.91
				777.578	-23715					777.578	-5637.25					777.578	-5837.06					777.578	-3746.33
				778.378	-23716.1					778.378	-5637.42					778.378	-5837.38					778.378	-3746.75
				779.179	-23717.3					779.179	-5637.58					779.179	-5837.69					779.179	-3747.17
				779.98	-23718.5					779.98	-5637.75					779.98	-5838.01					779.98	-3747.6
				780.781	-23719.7					780.781	-5637.91					780.781	-5838.32					780.781	-3748.02
				781.582	-23720.8					781.582	-5638.07					781.582	-5838.63					781.582	-3748.44
				782.382	-23722					782.382	-5638.24					782.382	-5838.95					782.382	-3748.86
				783.183	-23723.2					783.183	-5638.4					783.183	-5839.26					783.183	-3749.27
				783.984	-23724.3					783.984	-5638.56					783.984	-5839.57					783.984	-3749.69
				784.785	-23725.5					784.785	-5638.72					784.785	-5839.88					784.785	-3750.11
				785.586	-23726.6					785.586	-5638.88					785.586	-5840.19					785.586	-3750.52
				786.386	-23727.8					786.386	-5639.05					786.386	-5840.5					786.386	-3750.94
				787.187	-23728.9					787.187	-5639.21					787.187	-5840.81					787.187	-3751.35
				787.988	-23730.1					787.988	-5639.37					787.988	-5841.12					787.988	-3751.77
				788.789	-23731.2					788.789	-5639.53					788.789	-5841.42					788.789	-3752.18
				789.59	-23732.4					789.59	-5639.69					789.59	-5841.73					789.59	-3752.59
				790.39	-23733.5					790.39	-5639.85					790.39	-5842.04					790.39	-3753
				791.191	-23734.7					791.191	-5640.01					791.191	-5842.34					791.191	-3753.41
				791.992	-23735.8					791.992	-5640.17					791.992	-5842.65					791.992	-3753.82
				792.793	-23736.9					792.793	-5640.32					792.793	-5842.95					792.793	-3754.23
				793.594	-23738					793.594	-5640.48					793.594	-5843.25					793.594	-3754.64
				794.394	-23739.2					794.394	-5640.64					794.394	-5843.55					794.394	-3755.05
				795.195	-23740.3					795.195	-5640.8					795.195	-5843.86					795.195	-3755.46
				795.996	-23741.4					795.996	-5640.96					795.996	-5844.16					795.996	-3755.86
				796.797	-23742.5					796.797	-5641.11					796.797	-5844.46					796.797	-3756.27
				797.598	-23743.6					797.598	-5641.27					797.598	-5844.76					797.598	-3756.67
				798.398	-23744.7					798.398	-5641.43					798.398	-5845.06					798.398	-3757.08
				799.199	-23745.9					799.199	-5641.58					799.199	-5845.35					799.199	-3757.48
				800	-23747					800	-5641.74					800	-5845.65					800	-3757.88

## Sheet: Fig. S3
Fig. S3A
Intracellular puncta							n
			1				2				3			M1	M2	M3	M	DS	SEM
Untreated	n. of puncta	308	284	181	256	209	285	396	384	389	303	292	321
	n. cells	63	30	28	21	52	37	74	53	60	25	38	23
	puncta/cell	4.88889	9.46667	6.46429	12.1905	4.01923	7.7027	5.35135	7.24528	6.48333	12.12	7.68421	13.9565	8.25258	6.07964	10.061	8.13108	1.99347	1.15093
M	n. of puncta	215	509	96	408	203	1448	453	279	72	318	608	46
	n. cells	29	51	31	60	41	56	21	32	27	33	11	16
	puncta/cell	7.41379	9.98039	3.09677	6.8	4.95122	25.8571	21.5714	8.71875	2.66667	9.63636	55.2727	2.875	6.82274	15.2746	17.6127	13.2367	5.67633	3.27723
OA*	n. of puncta	2882	1391	1313	994	1717	1488	1594	1445	1162	1327	1295	3887
	n. cells	51	43	59	38	77	46	64	41	62	56	63	60
	puncta/cell	56.5098	32.3488	22.2542	26.1579	22.2987	32.3478	24.9062	35.2439	18.7419	23.6964	20.5556	64.7833	34.3177	28.6992	31.9443	31.6537	2.82051	1.62842
OB*	n. of puncta	3355	422	14026	4116	3849	699	9527	2021	8663	3123	780	4607
	n. cells	29	49	74	53	41	51	49	67	53	46	47	53
	puncta/cell	115.69	8.61224	189.541	77.6604	93.878	13.7059	194.429	30.1642	163.453	67.8913	16.5957	86.9245	97.8757	83.0442	83.7161	88.212	8.37576	4.83575
SF	n. of puncta	1317	2069	2646	1849	2414	2398	2831	2516	1033	1236	1472	1937
	n. cells	42	53	67	52	48	51	67	42	46	49	48	59
	puncta/cell	31.3571	39.0377	39.4925	35.5577	50.2917	47.0196	42.2537	59.9048	22.4565	25.2245	30.6667	32.8305	36.3613	49.8674	27.7945	38.0078	11.1282	6.42486
LF	n. of puncta	2203	989	1244	1933	1308	1904	1841	1937	2186	2054	1513	2002
	n. cells	73	31	66	79	30	71	68	58	80	76	41	83
	puncta/cell	30.1781	31.9032	18.8485	24.4684	43.6	26.8169	27.0735	33.3966	27.325	27.0263	36.9024	24.1205	26.3495	32.7217	28.8436	29.3049	3.21106	1.85391
Fig. S3B
αSyn fluorescence		n
	1	2	3	M	SD	SEM
OB* intra	2079.17	1691.03	1899.55	1889.92	194.249	112.15
OB* extra	691.23	682.875	727.825	700.643	23.9079	13.8032
OB* + TRIPS intra	2119.33	1609.7	1685.15	1804.73	275.056	158.804
OB* + TRIPS extra	195.93	205.27	199.712	200.304	4.69809	2.71244
OB* + DYN intra	1070.29	894.687	828.197	931.059	125.078	72.214
OB* + DYN extra	1131.23	1217.69	1392.2	1247.04	132.939	76.7521
OB* 4 °C intra	1348.21	1024.52	912.949	1095.23	226.081	130.528
OB* 4 °C extra	1388.68	1085.11	738.38	1070.72	325.39	187.864
Fig. S3C
intracellular αSyn
OB*		n
Time (h)	1	2	3	4	M	SD	SEM			M	SEM
0	127.53	120.97	94.16	114.48	114.285	14.4358	7.21788		OB* 0h	114.29	7.21788
1	1140.13	1221.35	1393.37	1159.44	1228.57	115.198	57.5988
3	1308.55	1679.39	1711.86	1710.3	1602.53	196.553	98.2764
6	1630.72	1702.42	1854.04	1656.15	1710.83	99.979	49.9895
24	1682.23	1779.55	1876.34	1690.45	1757.14	90.8645	45.4322
SF		n
Time (h)	1	2	3	4	M	SD	SEM			M	SEM
0	86.57	97.13	125.22	96.794	101.428	16.6009	8.30043		SF 0h	101.428	8.30043
1	436.61	348.64	562.28	423.898	442.857	88.5761	44.288
3	563.21	659.72	795.61	667.174	671.428	95.372	47.686
6	658.62	669.687	929.687	884.862	785.714	141.626	70.813
24	701.44	708.679	1074.45	829.717	828.571	174.159	87.0796
LF		n
Time (h)	1	2	3	4	M	SD	SEM			M	SEM
0	102.685	136.53	113.684	109.958	115.714	14.6096	7.30482		LF 0h	115.714	7.30482
1	237.39	141.66	306.65	228.585	228.571	67.6452	33.8226
3	287.2	301.235	542.78	481.766	403.245	128.463	64.2314
6	362.14	406.58	642.74	593.945	501.351	137.751	68.8753
24	366.86	410.64	739.91	596.875	528.571	172.615	86.3075

## Sheet: Fig. S4
Fig. S4D
intracellular fluo
						n
		1			2			3			4		M1	M2	M3	M4	M	SD	SEM
OB* 0,03	590.124	196.528	671.625	591.625	482.163	283.265	369.725	199.245	251.214	605.552	165.658	215.213	486.092	452.351	273.395	328.808	385.161	100.613	50.3066
OB* 0,1	1341.23	810.325	1221.26	724.325	825.124	900.145	879.358	1345.21	756.524	820.321	1317.33	1259.42	1124.27	816.531	993.699	1132.35	1016.71	147.811	73.9055
OB* 0,3	1752.27	1623.37	1154.12	1546.24	1125.33	1595.37	1754.33	1752.37	1855.33	1861.14	1599.33	1135.46	1509.92	1422.31	1787.34	1531.98	1562.89	156.952	78.4762
OB* 1	821.325	652.365	740.235	441.265	734.751	644.589	793.254	618.654	730.354	696.325	659.325	522.365	737.975	606.868	714.087	626.005	671.234	64.4964	32.2482
OB* 3	465.652	402.358	585.412	554.369	598.542	624.236	699.457	720.147	393.365	760.658	749.256	489.254	484.474	592.382	604.323	666.389	586.892	75.5938	37.7969
SF 0.03	100.254	95.547	93.475	273.365	294.745	250.654	77.325	75.264	80.147	70.358	70.478	70.547	96.4253	272.921	77.5787	70.461	129.347	96.3413	48.1707
SF 0.1	114.254	157.635	199.224	288.325	423.568	387.325	147.142	400.365	117.547	196.547	208.358	206.547	157.038	366.406	221.685	203.817	237.236	90.3241	45.162
SF 0.3	320.651	359.652	284.652	529.547	591.65	544.652	477.652	404.521	491.325	258.421	191.021	201.235	321.652	555.283	457.833	216.892	387.915	148.93	74.4648
SF 1	184.524	298.325	125.214	301.254	220.124	332.154	100.214	324.521	288.721	187.254	155.254	174.325	202.688	284.511	237.819	172.278	224.324	48.2407	24.1203
SF 3	88.524	101.265	102.325	105.235	91.254	102.524	147.325	141.587	133.254	199.854	196.542	204.214	97.3713	99.671	140.722	200.203	134.492	48.1222	24.0611
Fig. S4E						n
Total fluo		1			2			3			4		M1	M2	M3	M4	M	SD	SEM
OB* 0,03	802.554	230.225	650.158	682.332	285.554	221.325	239.254	302.365	246.547	600.845	715.112	710.325	560.979	396.404	262.722	675.427	473.883	181.473	90.7367
OB* 0,1	804.332	2028.21	727.325	1794.22	1862.56	1782.55	1709.87	807.254	802.457	802.547	1947.22	801.225	1186.62	1813.11	1106.53	1183.67	1322.48	329.18	164.59
OB* 0,3	2010.34	2489.55	3187.21	1697.54	2456.32	2785.44	1897.54	2306.56	1765.32	2263.66	2677.22	2659.15	2562.37	2313.1	1989.81	2533.34	2349.65	264.458	132.229
OB* 1	1550.44	1500.42	1001.55	895.665	980.442	932.225	856.324	1564.67	906.365	904.788	903.547	1069.56	1350.81	936.111	1109.12	959.297	1088.83	190.74	95.37
OB* 3	745.445	1354.79	1344.97	802.325	827.658	905.422	785.547	735.669	1218.33	1013.66	1365.44	922.587	1148.4	845.135	913.18	1100.56	1001.82	145.651	72.8254
SF 0.03	2462.36	1178.56	1665.34	1047.33	1744.21	1044.58	3378.54	3624.57	3398.55	3854.87	3245.66	3289.44	1768.75	1278.71	3467.22	3463.32	2494.5	1138.66	569.332
SF 0.1	4952	2045.88	3249.89	6925.65	2069.84	6541.24	2024.57	4265.22	4584.01	6866	4826.99	5944.78	3415.92	5178.91	3624.6	5879.25	4524.67	1197.55	598.775
SF 0.3	2074.34	7161.24	6581.23	7725.77	6523.24	6501.22	7481.33	2244.22	2824.68	3573.27	5665.23	2291.24	5272.27	6916.75	4183.41	3843.24	5053.92	1383.39	691.696
SF 1	5214.22	2485.34	6102.11	4023.55	7857	7200.46	7685.44	7641.23	6325.22	7005.66	6925.41	2335.45	4600.56	6360.34	7217.3	5422.17	5900.09	1134.91	567.454
SF 3	3871.22	7658.65	7324.51	6235.48	3865.77	7998.37	7674.11	9245.67	3865.33	8264.23	9106.59	9023.55	6284.8	6033.21	6928.37	8798.12	7011.12	1249.54	624.772
																		M	SEM
															untreated intracellular			100	6.19189
															untreated TOTAL			100	7.21654

[truncated: 6 more sheets: Fig. S5, Fig. S6, Fig. S7, Fig. S8, Fig. S9, Fig. S10]
